# Supplementary material for: Characterizing the Human Mycobiota: A Comparison of Small Subunit rRNA, ITS1, ITS2, and Large Subunit rRNA Genomic Targets
Source: Front Microbiol. 2018 Sep 19;9:2208. doi: 10.3389/fmicb.2018.02208 (PMC6157398; doi:10.3389/fmicb.2018.02208)
Supplement: Supplementary file 2 [file Table_2.xlsx]

## Sheet: usearch -search_oligodb
Supplementary Table 2. Primer mismatches to mock community taxa based on in silico analyses of reference genomes.
Taxon	Source	Reference genome filename	Sequence ID	Primer name	# Mismatch	Mismatches	Target sequence	Sequence position start	Sequence position end	Strand	Marker region	Marker region length
Alternaria alternata	Genbank	LSHC01.1.fsa_nt	gi|1049009431|gb|LSHC01000522.1| Alternaria alternata strain B2a contig_31, whole genome shotgun sequence	Euk516r_Reverse_Complement	2	....A..C........	GGAGAGCCAGTCTGGT	73971	73986	+
			gi|1049009439|gb|LSHC01000514.1| Alternaria alternata strain B2a contig_144, whole genome shotgun sequence	Euk1a	2	.........T...G...	CTGGTTGATTCTGGCAG	45524	45540	+
			gi|1049009447|gb|LSHC01000506.1| Alternaria alternata strain B2a contig_61, whole genome shotgun sequence	ITS3	2	......G.......A.....	GCATCGGTGAAGAAAGCAGC	129769	129788	-
			gi|1049009447|gb|LSHC01000506.1| Alternaria alternata strain B2a contig_61, whole genome shotgun sequence	ITS2_Reverse_Complement	2	......G.......A.....	GCATCGGTGAAGAAAGCAGC	129769	129788	-
			gi|1049009458|gb|LSHC01000496.1| Alternaria alternata strain B2a contig_66, whole genome shotgun sequence	Euk516r_Reverse_Complement	2	........GC......	GGAGGGCAGCTCTGGT	349726	349741	+
			gi|1049009488|gb|LSHC01000468.1| Alternaria alternata strain B2a contig_18, whole genome shotgun sequence	Euk516r_Reverse_Complement	2	..T......T......	GGTGGGCAATTCTGGT	280081	280096	+
			gi|1049009503|gb|LSHC01000454.1| Alternaria alternata strain B2a contig_125, whole genome shotgun sequence	Euk1a	2	.A........T......	CAGGTTGATCTTGCCAG	172941	172957	-
			gi|1049009528|gb|LSHC01000431.1| Alternaria alternata strain B2a contig_42, whole genome shotgun sequence	Euk516r_Reverse_Complement	2	...T.......T....	GGATGGCAAGTTTGGT	280221	280236	+
			gi|1049009565|gb|LSHC01000397.1| Alternaria alternata strain B2a contig_256, whole genome shotgun sequence	NL4_Reverse_Complement	2	..A...C............	CCATCTCGAAACACGGACC	19	37	-
			gi|1049009592|gb|LSHC01000372.1| Alternaria alternata strain B2a contig_65, whole genome shotgun sequence	Euk1a	2	..T....T.........	CTTGTTGTTCCTGCCAG	33735	33751	+
			gi|1049009595|gb|LSHC01000369.1| Alternaria alternata strain B2a contig_105, whole genome shotgun sequence	Euk516r_Reverse_Complement	2	.C.C............	GCACGGCAAGTCTGGT	366614	366629	-
			gi|1049009596|gb|LSHC01000368.1| Alternaria alternata strain B2a contig_1, whole genome shotgun sequence	Euk516r_Reverse_Complement	2	....T.........C.	GGAGTGCAAGTCTGCT	204862	204877	-
			gi|1049009615|gb|LSHC01000350.1| Alternaria alternata strain B2a contig_23, whole genome shotgun sequence	Euk516r_Reverse_Complement	2	T.......G.......	TGAGGGCAGGTCTGGT	469703	469718	-
			gi|1049009615|gb|LSHC01000350.1| Alternaria alternata strain B2a contig_23, whole genome shotgun sequence	Euk516r_Reverse_Complement	2	...T......A.....	GGATGGCAAGACTGGT	556795	556810	+
			gi|1049009615|gb|LSHC01000350.1| Alternaria alternata strain B2a contig_23, whole genome shotgun sequence	Euk516r_Reverse_Complement	2	.....C...A......	GGAGGCCAAATCTGGT	1052788	1052803	-
			gi|1049009621|gb|LSHC01000345.1| Alternaria alternata strain B2a contig_156, whole genome shotgun sequence	Euk516r_Reverse_Complement	2	..........CT....	GGAGGGCAAGCTTGGT	47755	47770	+
			gi|1049009635|gb|LSHC01000332.1| Alternaria alternata strain B2a contig_20, whole genome shotgun sequence	Euk1a	2	..C.......T......	CTCGTTGATCTTGCCAG	74712	74728	+
			gi|1049009642|gb|LSHC01000325.1| Alternaria alternata strain B2a contig_12, whole genome shotgun sequence	Euk516r_Reverse_Complement	2	.A.....G........	GAAGGGCGAGTCTGGT	214854	214869	+
			gi|1049009682|gb|LSHC01000286.1| Alternaria alternata strain B2a contig_6, whole genome shotgun sequence	Euk516r_Reverse_Complement	2	......A....T....	GGAGGGAAAGTTTGGT	771962	771977	-
			gi|1049009683|gb|LSHC01000285.1| Alternaria alternata strain B2a contig_8, whole genome shotgun sequence	Euk516r_Reverse_Complement	2	..........AG....	GGAGGGCAAGAGTGGT	48058	48073	-
			gi|1049009683|gb|LSHC01000285.1| Alternaria alternata strain B2a contig_8, whole genome shotgun sequence	Euk516r_Reverse_Complement	2	.A........G.....	GAAGGGCAAGGCTGGT	345168	345183	+
			gi|1049009683|gb|LSHC01000285.1| Alternaria alternata strain B2a contig_8, whole genome shotgun sequence	Euk516r_Reverse_Complement	2	.....C...A......	GGAGGCCAAATCTGGT	373098	373113	-
			gi|1049009683|gb|LSHC01000285.1| Alternaria alternata strain B2a contig_8, whole genome shotgun sequence	Euk516r_Reverse_Complement	2	...A......G.....	GGAAGGCAAGGCTGGT	480091	480106	+
			gi|1049009685|gb|LSHC01000283.1| Alternaria alternata strain B2a contig_38, whole genome shotgun sequence	Euk516r_Reverse_Complement	2	...AA...........	GGAAAGCAAGTCTGGT	201122	201137	+
			gi|1049009701|gb|LSHC01000268.1| Alternaria alternata strain B2a contig_190, whole genome shotgun sequence	Euk516r_Reverse_Complement	2	..C....G........	GGCGGGCGAGTCTGGT	5858	5873	-
			gi|1049009719|gb|LSHC01000251.1| Alternaria alternata strain B2a contig_258, whole genome shotgun sequence	Euk1a	2	A...............A	ATGGTTGATCCTGCCAA	32144	32160	-
			gi|1049009723|gb|LSHC01000248.1| Alternaria alternata strain B2a contig_229, whole genome shotgun sequence	Euk516r_Reverse_Complement	2	......GG........	GGAGGGGGAGTCTGGT	38873	38888	+
			gi|1049009897|gb|LSHC01000084.1| Alternaria alternata strain B2a contig_298, whole genome shotgun sequence	Euk516r_Reverse_Complement	2	..........A...T.	GGAGGGCAAGACTGTT	821	836	+
			gi|1049009936|gb|LSHC01000047.1| Alternaria alternata strain B2a contig_182, whole genome shotgun sequence	Euk516r_Reverse_Complement	2	......A.....A...	GGAGGGAAAGTCAGGT	14748	14763	+
			gi|1049009947|gb|LSHC01000036.1| Alternaria alternata strain B2a contig_139, whole genome shotgun sequence	Euk516r_Reverse_Complement	2	...T.A..........	GGATGACAAGTCTGGT	33287	33302	+
			gi|1049009952|gb|LSHC01000032.1| Alternaria alternata strain B2a contig_120, whole genome shotgun sequence	Euk516r_Reverse_Complement	2	...C..........T.	GGACGGCAAGTCTGTT	59095	59110	+
			gi|1049009958|gb|LSHC01000026.1| Alternaria alternata strain B2a contig_90, whole genome shotgun sequence	Euk516r_Reverse_Complement	2	..C.C...........	GGCGCGCAAGTCTGGT	278045	278060	+
			gi|1049009958|gb|LSHC01000026.1| Alternaria alternata strain B2a contig_90, whole genome shotgun sequence	Euk516r_Reverse_Complement	2	.A........A.....	GAAGGGCAAGACTGGT	384226	384241	-
			gi|1049009965|gb|LSHC01000019.1| Alternaria alternata strain B2a contig_50, whole genome shotgun sequence	Euk1a	1	.........T.......	CTGGTTGATTCTGCCAG	1521	1537	-	SSU	556
			gi|1049009965|gb|LSHC01000019.1| Alternaria alternata strain B2a contig_50, whole genome shotgun sequence	Euk516r_Reverse_Complement	0	................	GGAGGGCAAGTCTGGT	2062	2077	-
			gi|1049009965|gb|LSHC01000019.1| Alternaria alternata strain B2a contig_50, whole genome shotgun sequence	ITS1F	1	..C...................	CTCGGTCATTTAGAGGAAGTAA	3249	3270	-	ITS1	281
			gi|1049009965|gb|LSHC01000019.1| Alternaria alternata strain B2a contig_50, whole genome shotgun sequence	ITS2_Reverse_Complement	0	....................	GCATCGATGAAGAACGCAGC	3511	3530	-
			gi|1049009965|gb|LSHC01000019.1| Alternaria alternata strain B2a contig_50, whole genome shotgun sequence	ITS3	0	....................	GCATCGATGAAGAACGCAGC	3511	3530	-	ITS2	345
			gi|1049009965|gb|LSHC01000019.1| Alternaria alternata strain B2a contig_50, whole genome shotgun sequence	ITS4_Reverse_Complement	0	....................	GCATATCAATAAGCGGAGGA	3837	3856	-
			gi|1049009965|gb|LSHC01000019.1| Alternaria alternata strain B2a contig_50, whole genome shotgun sequence	NL1	0	........................	GCATATCAATAAGCGGAGGAAAAG	3837	3860	-	LSU	613
			gi|1049009965|gb|LSHC01000019.1| Alternaria alternata strain B2a contig_50, whole genome shotgun sequence	NL4_Reverse_Complement	0	...................	CCGTCTTGAAACACGGACC	4432	4450	-
			gi|1049009972|gb|LSHC01000013.1| Alternaria alternata strain B2a contig_15, whole genome shotgun sequence	Euk1a	2	T.T..............	TTTGTTGATCCTGCCAG	100956	100972	+
			gi|1049009985|gb|LSHC01000001.1| Alternaria alternata strain B2a contig_33, whole genome shotgun sequence	Euk516r_Reverse_Complement	2	.......G...T....	GGAGGGCGAGTTTGGT	82272	82287	-
			gi|1049009985|gb|LSHC01000001.1| Alternaria alternata strain B2a contig_33, whole genome shotgun sequence	ITS3	2	A......A............	ACATCGAAGAAGAACGCAGC	442574	442593	-
			gi|1049009985|gb|LSHC01000001.1| Alternaria alternata strain B2a contig_33, whole genome shotgun sequence	ITS2_Reverse_Complement	2	A......A............	ACATCGAAGAAGAACGCAGC	442574	442593	-
Aspergillus brasiliensis	Genbank	GCA_001889945.1_Aspbr1_genomic.fna	KV878679.1 Aspergillus brasiliensis CBS 101740 unplaced genomic scaffold ASPBRscaffold_1, whole genome shotgun sequence	Euk516r_Reverse_Complement	2	......G.T.......	GGAGGGGATGTCTGGT	69018	69033	+
			KV878679.1 Aspergillus brasiliensis CBS 101740 unplaced genomic scaffold ASPBRscaffold_1, whole genome shotgun sequence	Euk516r_Reverse_Complement	2	A..T............	AGATGGCAAGTCTGGT	566116	566131	-
			KV878679.1 Aspergillus brasiliensis CBS 101740 unplaced genomic scaffold ASPBRscaffold_1, whole genome shotgun sequence	Euk516r_Reverse_Complement	2	..........GT....	GGAGGGCAAGGTTGGT	1304696	1304711	-
			KV878679.1 Aspergillus brasiliensis CBS 101740 unplaced genomic scaffold ASPBRscaffold_1, whole genome shotgun sequence	Euk516r_Reverse_Complement	2	......A.......A.	GGAGGGAAAGTCTGAT	1592499	1592514	+
			KV878679.1 Aspergillus brasiliensis CBS 101740 unplaced genomic scaffold ASPBRscaffold_1, whole genome shotgun sequence	Euk516r_Reverse_Complement	2	.......G...T....	GGAGGGCGAGTTTGGT	2305039	2305054	+
			KV878679.1 Aspergillus brasiliensis CBS 101740 unplaced genomic scaffold ASPBRscaffold_1, whole genome shotgun sequence	Euk516r_Reverse_Complement	2	.......TG.......	GGAGGGCTGGTCTGGT	2568571	2568586	+
			KV878679.1 Aspergillus brasiliensis CBS 101740 unplaced genomic scaffold ASPBRscaffold_1, whole genome shotgun sequence	Euk516r_Reverse_Complement	2	..C............G	GGCGGGCAAGTCTGGG	2785209	2785224	-
			KV878680.1 Aspergillus brasiliensis CBS 101740 unplaced genomic scaffold ASPBRscaffold_2, whole genome shotgun sequence	Euk516r_Reverse_Complement	2	......A......T..	GGAGGGAAAGTCTTGT	57740	57755	+
			KV878680.1 Aspergillus brasiliensis CBS 101740 unplaced genomic scaffold ASPBRscaffold_2, whole genome shotgun sequence	Euk516r_Reverse_Complement	2	....C..C........	GGAGCGCCAGTCTGGT	1019655	1019670	-
			KV878680.1 Aspergillus brasiliensis CBS 101740 unplaced genomic scaffold ASPBRscaffold_2, whole genome shotgun sequence	Euk516r_Reverse_Complement	2	..C..........C..	GGCGGGCAAGTCTCGT	1190325	1190340	-
			KV878680.1 Aspergillus brasiliensis CBS 101740 unplaced genomic scaffold ASPBRscaffold_2, whole genome shotgun sequence	ITS4_Reverse_Complement	2	....T............A..	GCATTTCAATAAGCGGAAGA	1465883	1465902	+
			KV878680.1 Aspergillus brasiliensis CBS 101740 unplaced genomic scaffold ASPBRscaffold_2, whole genome shotgun sequence	Euk516r_Reverse_Complement	2	...A........A...	GGAAGGCAAGTCAGGT	2068874	2068889	-
			KV878680.1 Aspergillus brasiliensis CBS 101740 unplaced genomic scaffold ASPBRscaffold_2, whole genome shotgun sequence	Euk516r_Reverse_Complement	2	.C...........A..	GCAGGGCAAGTCTAGT	3077678	3077693	+
			KV878681.1 Aspergillus brasiliensis CBS 101740 unplaced genomic scaffold ASPBRscaffold_3, whole genome shotgun sequence	ITS2_Reverse_Complement	2	.............G....T.	GCATCGATGAAGAGCGCATC	250582	250601	-
			KV878681.1 Aspergillus brasiliensis CBS 101740 unplaced genomic scaffold ASPBRscaffold_3, whole genome shotgun sequence	ITS3	2	.............G....T.	GCATCGATGAAGAGCGCATC	250582	250601	-
			KV878681.1 Aspergillus brasiliensis CBS 101740 unplaced genomic scaffold ASPBRscaffold_3, whole genome shotgun sequence	Euk516r_Reverse_Complement	2	..G...........C.	GGGGGGCAAGTCTGCT	1005848	1005863	-
			KV878681.1 Aspergillus brasiliensis CBS 101740 unplaced genomic scaffold ASPBRscaffold_3, whole genome shotgun sequence	Euk1a	2	.......C...C.....	CTGGTTGCTCCCGCCAG	1410118	1410134	+
			KV878681.1 Aspergillus brasiliensis CBS 101740 unplaced genomic scaffold ASPBRscaffold_3, whole genome shotgun sequence	Euk516r_Reverse_Complement	2	..T......T......	GGTGGGCAATTCTGGT	2292703	2292718	-
			KV878682.1 Aspergillus brasiliensis CBS 101740 unplaced genomic scaffold ASPBRscaffold_4, whole genome shotgun sequence	Euk516r_Reverse_Complement	1	............A...	GGAGGGCAAGTCAGGT	395245	395260	-
			KV878682.1 Aspergillus brasiliensis CBS 101740 unplaced genomic scaffold ASPBRscaffold_4, whole genome shotgun sequence	Euk516r_Reverse_Complement	2	...........G..C.	GGAGGGCAAGTGTGCT	1035756	1035771	-
			KV878682.1 Aspergillus brasiliensis CBS 101740 unplaced genomic scaffold ASPBRscaffold_4, whole genome shotgun sequence	Euk516r_Reverse_Complement	2	.....A.........G	GGAGGACAAGTCTGGG	2031406	2031421	-
			KV878682.1 Aspergillus brasiliensis CBS 101740 unplaced genomic scaffold ASPBRscaffold_4, whole genome shotgun sequence	Euk1a	2	...A.........G...	CTGATTGATCCTGGCAG	2594048	2594064	+
			KV878682.1 Aspergillus brasiliensis CBS 101740 unplaced genomic scaffold ASPBRscaffold_4, whole genome shotgun sequence	Euk516r_Reverse_Complement	2	.......G.......A	GGAGGGCGAGTCTGGA	2648623	2648638	+
			KV878682.1 Aspergillus brasiliensis CBS 101740 unplaced genomic scaffold ASPBRscaffold_4, whole genome shotgun sequence	Euk516r_Reverse_Complement	2	......A........G	GGAGGGAAAGTCTGGG	2900749	2900764	-
			KV878683.1 Aspergillus brasiliensis CBS 101740 unplaced genomic scaffold ASPBRscaffold_5, whole genome shotgun sequence	Euk1a	2	.G..........T....	CGGGTTGATCCTTCCAG	1867259	1867275	-
			KV878684.1 Aspergillus brasiliensis CBS 101740 unplaced genomic scaffold ASPBRscaffold_6, whole genome shotgun sequence	Euk516r_Reverse_Complement	2	....A.........T.	GGAGAGCAAGTCTGTT	536390	536405	+
			KV878685.1 Aspergillus brasiliensis CBS 101740 unplaced genomic scaffold ASPBRscaffold_7, whole genome shotgun sequence	Euk516r_Reverse_Complement	2	...A.........T..	GGAAGGCAAGTCTTGT	563133	563148	-
			KV878685.1 Aspergillus brasiliensis CBS 101740 unplaced genomic scaffold ASPBRscaffold_7, whole genome shotgun sequence	Euk516r_Reverse_Complement	2	......G....T....	GGAGGGGAAGTTTGGT	1582246	1582261	+
			KV878686.1 Aspergillus brasiliensis CBS 101740 unplaced genomic scaffold ASPBRscaffold_8, whole genome shotgun sequence	Euk516r_Reverse_Complement	2	.....T.G........	GGAGGTCGAGTCTGGT	154202	154217	+
			KV878686.1 Aspergillus brasiliensis CBS 101740 unplaced genomic scaffold ASPBRscaffold_8, whole genome shotgun sequence	NL4_Reverse_Complement	2	..............CC...	CCGTCTTGAAACACCCACC	1429626	1429644	-
			KV878687.1 Aspergillus brasiliensis CBS 101740 unplaced genomic scaffold ASPBRscaffold_9, whole genome shotgun sequence	Euk1a	2	..A......T.......	CTAGTTGATTCTGCCAG	1354836	1354852	+
			KV878689.1 Aspergillus brasiliensis CBS 101740 unplaced genomic scaffold ASPBRscaffold_11, whole genome shotgun sequence	Euk1a	2	G.....C..........	GTGGTTCATCCTGCCAG	199320	199336	-
			KV878689.1 Aspergillus brasiliensis CBS 101740 unplaced genomic scaffold ASPBRscaffold_11, whole genome shotgun sequence	Euk1a	2	.....AA..........	CTGGTAAATCCTGCCAG	891098	891114	+
			KV878690.1 Aspergillus brasiliensis CBS 101740 unplaced genomic scaffold ASPBRscaffold_12, whole genome shotgun sequence	Euk516r_Reverse_Complement	2	........G...A...	GGAGGGCAGGTCAGGT	1174958	1174973	+
			KV878692.1 Aspergillus brasiliensis CBS 101740 unplaced genomic scaffold ASPBRscaffold_14, whole genome shotgun sequence	Euk516r_Reverse_Complement	2	...CA...........	GGACAGCAAGTCTGGT	429973	429988	-
			KV878692.1 Aspergillus brasiliensis CBS 101740 unplaced genomic scaffold ASPBRscaffold_14, whole genome shotgun sequence	Euk516r_Reverse_Complement	2	.A........A.....	GAAGGGCAAGACTGGT	570393	570408	+
			KV878693.1 Aspergillus brasiliensis CBS 101740 unplaced genomic scaffold ASPBRscaffold_15, whole genome shotgun sequence	Euk516r_Reverse_Complement	2	.....T....G.....	GGAGGTCAAGGCTGGT	351953	351968	-
			KV878693.1 Aspergillus brasiliensis CBS 101740 unplaced genomic scaffold ASPBRscaffold_15, whole genome shotgun sequence	Euk516r_Reverse_Complement	2	.....C...C......	GGAGGCCAACTCTGGT	452966	452981	-
			KV878694.1 Aspergillus brasiliensis CBS 101740 unplaced genomic scaffold ASPBRscaffold_16, whole genome shotgun sequence	Euk516r_Reverse_Complement	2	.......G.....A..	GGAGGGCGAGTCTAGT	125742	125757	+
			KV878694.1 Aspergillus brasiliensis CBS 101740 unplaced genomic scaffold ASPBRscaffold_16, whole genome shotgun sequence	Euk516r_Reverse_Complement	2	........G..T....	GGAGGGCAGGTTTGGT	396575	396590	+
			KV878695.1 Aspergillus brasiliensis CBS 101740 unplaced genomic scaffold ASPBRscaffold_17, whole genome shotgun sequence	Euk516r_Reverse_Complement	2	.T.......T......	GTAGGGCAATTCTGGT	359375	359390	-
			KV878696.1 Aspergillus brasiliensis CBS 101740 unplaced genomic scaffold ASPBRscaffold_18, whole genome shotgun sequence	Euk516r_Reverse_Complement	2	.....AG.........	GGAGGAGAAGTCTGGT	95367	95382	-
			KV878697.1 Aspergillus brasiliensis CBS 101740 unplaced genomic scaffold ASPBRscaffold_19, whole genome shotgun sequence	Euk516r_Reverse_Complement	2	.........AG.....	GGAGGGCAAAGCTGGT	275756	275771	+
			KV878697.1 Aspergillus brasiliensis CBS 101740 unplaced genomic scaffold ASPBRscaffold_19, whole genome shotgun sequence	Euk516r_Reverse_Complement	0	................	GGAGGGCAAGTCTGGT	475596	475611	+
			KV878704.1 Aspergillus brasiliensis CBS 101740 unplaced genomic scaffold ASPBRscaffold_26, whole genome shotgun sequence	Euk516r_Reverse_Complement	2	.A.............C	GAAGGGCAAGTCTGGC	3970	3985	-
	Genbank	LJXV01.1.fsa_nt	gi|1111367403|gb|LJXV01000154.1| Aspergillus brasiliensis CBS 101740 ASPBRscaffold_26_Cont154, whole genome shotgun sequence	Euk516r_Reverse_Complement	2	.A.............C	GAAGGGCAAGTCTGGC	3970	3985	-
			gi|1111367425|gb|LJXV01000132.1| Aspergillus brasiliensis CBS 101740 ASPBRscaffold_19_Cont132, whole genome shotgun sequence	Euk516r_Reverse_Complement	0	................	GGAGGGCAAGTCTGGT	1849	1864	+
			gi|1111367427|gb|LJXV01000130.1| Aspergillus brasiliensis CBS 101740 ASPBRscaffold_19_Cont130, whole genome shotgun sequence	Euk516r_Reverse_Complement	2	.........AG.....	GGAGGGCAAAGCTGGT	270748	270763	+
			gi|1111367430|gb|LJXV01000127.1| Aspergillus brasiliensis CBS 101740 ASPBRscaffold_18_Cont127, whole genome shotgun sequence	Euk516r_Reverse_Complement	2	.....AG.........	GGAGGAGAAGTCTGGT	16908	16923	-
			gi|1111367437|gb|LJXV01000120.1| Aspergillus brasiliensis CBS 101740 ASPBRscaffold_17_Cont120, whole genome shotgun sequence	Euk516r_Reverse_Complement	2	.T.......T......	GTAGGGCAATTCTGGT	339735	339750	-
			gi|1111367442|gb|LJXV01000115.1| Aspergillus brasiliensis CBS 101740 ASPBRscaffold_16_Cont115, whole genome shotgun sequence	Euk516r_Reverse_Complement	2	........G..T....	GGAGGGCAGGTTTGGT	154497	154512	+
			gi|1111367443|gb|LJXV01000114.1| Aspergillus brasiliensis CBS 101740 ASPBRscaffold_16_Cont114, whole genome shotgun sequence	Euk516r_Reverse_Complement	2	.......G.....A..	GGAGGGCGAGTCTAGT	47921	47936	+
			gi|1111367447|gb|LJXV01000110.1| Aspergillus brasiliensis CBS 101740 ASPBRscaffold_15_Cont110, whole genome shotgun sequence	Euk516r_Reverse_Complement	2	.....T....G.....	GGAGGTCAAGGCTGGT	328291	328306	-
			gi|1111367447|gb|LJXV01000110.1| Aspergillus brasiliensis CBS 101740 ASPBRscaffold_15_Cont110, whole genome shotgun sequence	Euk516r_Reverse_Complement	2	.....C...C......	GGAGGCCAACTCTGGT	429304	429319	-
			gi|1111367453|gb|LJXV01000104.1| Aspergillus brasiliensis CBS 101740 ASPBRscaffold_14_Cont104, whole genome shotgun sequence	Euk516r_Reverse_Complement	2	...CA...........	GGACAGCAAGTCTGGT	292835	292850	-
			gi|1111367453|gb|LJXV01000104.1| Aspergillus brasiliensis CBS 101740 ASPBRscaffold_14_Cont104, whole genome shotgun sequence	Euk516r_Reverse_Complement	2	.A........A.....	GAAGGGCAAGACTGGT	495785	495800	+
			gi|1111367462|gb|LJXV01000095.1| Aspergillus brasiliensis CBS 101740 ASPBRscaffold_12_Cont95, whole genome shotgun sequence	Euk516r_Reverse_Complement	2	........G...A...	GGAGGGCAGGTCAGGT	276159	276174	+
			gi|1111367466|gb|LJXV01000091.1| Aspergillus brasiliensis CBS 101740 ASPBRscaffold_11_Cont91, whole genome shotgun sequence	Euk1a	2	G.....C..........	GTGGTTCATCCTGCCAG	52908	52924	-
			gi|1111367467|gb|LJXV01000090.1| Aspergillus brasiliensis CBS 101740 ASPBRscaffold_11_Cont90, whole genome shotgun sequence	Euk1a	2	.....AA..........	CTGGTAAATCCTGCCAG	391616	391632	+
			gi|1111367477|gb|LJXV01000080.1| Aspergillus brasiliensis CBS 101740 ASPBRscaffold_9_Cont80, whole genome shotgun sequence	Euk1a	2	..A......T.......	CTAGTTGATTCTGCCAG	41074	41090	+
			gi|1111367489|gb|LJXV01000068.1| Aspergillus brasiliensis CBS 101740 ASPBRscaffold_8_Cont68, whole genome shotgun sequence	Euk516r_Reverse_Complement	2	.....T.G........	GGAGGTCGAGTCTGGT	147430	147445	+
			gi|1111367489|gb|LJXV01000068.1| Aspergillus brasiliensis CBS 101740 ASPBRscaffold_8_Cont68, whole genome shotgun sequence	NL4_Reverse_Complement	2	..............CC...	CCGTCTTGAAACACCCACC	148987	149005	-
			gi|1111367491|gb|LJXV01000066.1| Aspergillus brasiliensis CBS 101740 ASPBRscaffold_7_Cont66, whole genome shotgun sequence	Euk516r_Reverse_Complement	2	...A.........T..	GGAAGGCAAGTCTTGT	563133	563148	-
			gi|1111367491|gb|LJXV01000066.1| Aspergillus brasiliensis CBS 101740 ASPBRscaffold_7_Cont66, whole genome shotgun sequence	Euk516r_Reverse_Complement	2	......G....T....	GGAGGGGAAGTTTGGT	920726	920741	+
			gi|1111367503|gb|LJXV01000054.1| Aspergillus brasiliensis CBS 101740 ASPBRscaffold_6_Cont54, whole genome shotgun sequence	Euk516r_Reverse_Complement	2	....A.........T.	GGAGAGCAAGTCTGTT	469661	469676	+
			gi|1111367511|gb|LJXV01000046.1| Aspergillus brasiliensis CBS 101740 ASPBRscaffold_5_Cont46, whole genome shotgun sequence	Euk1a	2	.G..........T....	CGGGTTGATCCTTCCAG	357979	357995	-
			gi|1111367512|gb|LJXV01000045.1| Aspergillus brasiliensis CBS 101740 ASPBRscaffold_4_Cont45, whole genome shotgun sequence	Euk1a	2	...A.........G...	CTGATTGATCCTGGCAG	69293	69309	+
			gi|1111367512|gb|LJXV01000045.1| Aspergillus brasiliensis CBS 101740 ASPBRscaffold_4_Cont45, whole genome shotgun sequence	Euk516r_Reverse_Complement	2	.......G.......A	GGAGGGCGAGTCTGGA	123868	123883	+
			gi|1111367512|gb|LJXV01000045.1| Aspergillus brasiliensis CBS 101740 ASPBRscaffold_4_Cont45, whole genome shotgun sequence	Euk516r_Reverse_Complement	1	............A...	GGAGGGCAAGTCAGGT	395245	395260	-
			gi|1111367515|gb|LJXV01000042.1| Aspergillus brasiliensis CBS 101740 ASPBRscaffold_4_Cont42, whole genome shotgun sequence	Euk516r_Reverse_Complement	2	...........G..C.	GGAGGGCAAGTGTGCT	280513	280528	-
			gi|1111367516|gb|LJXV01000041.1| Aspergillus brasiliensis CBS 101740 ASPBRscaffold_4_Cont41, whole genome shotgun sequence	Euk516r_Reverse_Complement	2	.....A.........G	GGAGGACAAGTCTGGG	56906	56921	-
			gi|1111367518|gb|LJXV01000039.1| Aspergillus brasiliensis CBS 101740 ASPBRscaffold_4_Cont39, whole genome shotgun sequence	Euk516r_Reverse_Complement	2	......A........G	GGAGGGAAAGTCTGGG	296561	296576	-
			gi|1111367520|gb|LJXV01000037.1| Aspergillus brasiliensis CBS 101740 ASPBRscaffold_3_Cont37, whole genome shotgun sequence	ITS3	2	.............G....T.	GCATCGATGAAGAGCGCATC	11025	11044	-
			gi|1111367520|gb|LJXV01000037.1| Aspergillus brasiliensis CBS 101740 ASPBRscaffold_3_Cont37, whole genome shotgun sequence	ITS2_Reverse_Complement	2	.............G....T.	GCATCGATGAAGAGCGCATC	11025	11044	-
			gi|1111367520|gb|LJXV01000037.1| Aspergillus brasiliensis CBS 101740 ASPBRscaffold_3_Cont37, whole genome shotgun sequence	Euk516r_Reverse_Complement	2	..G...........C.	GGGGGGCAAGTCTGCT	766291	766306	-
			gi|1111367525|gb|LJXV01000032.1| Aspergillus brasiliensis CBS 101740 ASPBRscaffold_3_Cont32, whole genome shotgun sequence	Euk1a	2	.......C...C.....	CTGGTTGCTCCCGCCAG	35240	35256	+
			gi|1111367526|gb|LJXV01000031.1| Aspergillus brasiliensis CBS 101740 ASPBRscaffold_3_Cont31, whole genome shotgun sequence	Euk516r_Reverse_Complement	2	..T......T......	GGTGGGCAATTCTGGT	55184	55199	-
			gi|1111367533|gb|LJXV01000024.1| Aspergillus brasiliensis CBS 101740 ASPBRscaffold_2_Cont24, whole genome shotgun sequence	Euk516r_Reverse_Complement	2	.C...........A..	GCAGGGCAAGTCTAGT	97830	97845	+
			gi|1111367534|gb|LJXV01000023.1| Aspergillus brasiliensis CBS 101740 ASPBRscaffold_2_Cont23, whole genome shotgun sequence	Euk516r_Reverse_Complement	2	....C..C........	GGAGCGCCAGTCTGGT	169848	169863	-
			gi|1111367534|gb|LJXV01000023.1| Aspergillus brasiliensis CBS 101740 ASPBRscaffold_2_Cont23, whole genome shotgun sequence	Euk516r_Reverse_Complement	2	..C..........C..	GGCGGGCAAGTCTCGT	340518	340533	-
			gi|1111367535|gb|LJXV01000022.1| Aspergillus brasiliensis CBS 101740 ASPBRscaffold_2_Cont22, whole genome shotgun sequence	Euk516r_Reverse_Complement	2	...A........A...	GGAAGGCAAGTCAGGT	431064	431079	-
			gi|1111367536|gb|LJXV01000021.1| Aspergillus brasiliensis CBS 101740 ASPBRscaffold_2_Cont21, whole genome shotgun sequence	ITS4_Reverse_Complement	2	....T............A..	GCATTTCAATAAGCGGAAGA	92835	92854	+
			gi|1111367541|gb|LJXV01000016.1| Aspergillus brasiliensis CBS 101740 ASPBRscaffold_2_Cont16, whole genome shotgun sequence	Euk516r_Reverse_Complement	2	......A......T..	GGAGGGAAAGTCTTGT	57740	57755	+
			gi|1111367543|gb|LJXV01000014.1| Aspergillus brasiliensis CBS 101740 ASPBRscaffold_1_Cont14, whole genome shotgun sequence	Euk516r_Reverse_Complement	2	A..T............	AGATGGCAAGTCTGGT	387691	387706	-
			gi|1111367547|gb|LJXV01000010.1| Aspergillus brasiliensis CBS 101740 ASPBRscaffold_1_Cont10, whole genome shotgun sequence	Euk516r_Reverse_Complement	2	..........GT....	GGAGGGCAAGGTTGGT	553227	553242	-
			gi|1111367549|gb|LJXV01000008.1| Aspergillus brasiliensis CBS 101740 ASPBRscaffold_1_Cont8, whole genome shotgun sequence	Euk516r_Reverse_Complement	2	.......G...T....	GGAGGGCGAGTTTGGT	430790	430805	+
			gi|1111367549|gb|LJXV01000008.1| Aspergillus brasiliensis CBS 101740 ASPBRscaffold_1_Cont8, whole genome shotgun sequence	Euk516r_Reverse_Complement	2	.......TG.......	GGAGGGCTGGTCTGGT	694322	694337	+
			gi|1111367555|gb|LJXV01000002.1| Aspergillus brasiliensis CBS 101740 ASPBRscaffold_1_Cont2, whole genome shotgun sequence	Euk516r_Reverse_Complement	2	..C............G	GGCGGGCAAGTCTGGG	95	110	-
			gi|1111367555|gb|LJXV01000002.1| Aspergillus brasiliensis CBS 101740 ASPBRscaffold_1_Cont2, whole genome shotgun sequence	Euk516r_Reverse_Complement	2	......A.......A.	GGAGGGAAAGTCTGAT	1513384	1513399	+
			gi|1111367556|gb|LJXV01000001.1| Aspergillus brasiliensis CBS 101740 ASPBRscaffold_1_Cont1, whole genome shotgun sequence	Euk516r_Reverse_Complement	2	......G.T.......	GGAGGGGATGTCTGGT	69018	69033	+
Aspergillus flavus	Genbank	GCA_000952835.1_ASM95283v1_genomic.fna	JZDT01000032.1 Aspergillus flavus AF70 578, whole genome shotgun sequence	Euk516r_Reverse_Complement	2	..........A.A...	GGAGGGCAAGACAGGT	3746	3761	-
			JZDT01000059.1 Aspergillus flavus AF70 62, whole genome shotgun sequence	Euk1a	2	.....A........G..	CTGGTAGATCCTGCGAG	98711	98727	-
			JZDT01000137.1 Aspergillus flavus AF70 835, whole genome shotgun sequence	Euk1a	2	.........G......A	CTGGTTGATGCTGCCAA	256	272	-
			JZDT01000139.1 Aspergillus flavus AF70 447, whole genome shotgun sequence	Euk516r_Reverse_Complement	2	.........C...A..	GGAGGGCAACTCTAGT	25768	25783	-
			JZDT01000154.1 Aspergillus flavus AF70 438, whole genome shotgun sequence	Euk516r_Reverse_Complement	2	...A..A.........	GGAAGGAAAGTCTGGT	10637	10652	-
			JZDT01000179.1 Aspergillus flavus AF70 237, whole genome shotgun sequence	Euk516r_Reverse_Complement	2	..C........A....	GGCGGGCAAGTATGGT	3497	3512	+
			JZDT01000187.1 Aspergillus flavus AF70 1, whole genome shotgun sequence	Euk1a	2	....G......G.....	CTGGGTGATCCGGCCAG	105710	105726	+
			JZDT01000207.1 Aspergillus flavus AF70 254, whole genome shotgun sequence	Euk516r_Reverse_Complement	2	.A........C.....	GAAGGGCAAGCCTGGT	34764	34779	+
			JZDT01000259.1 Aspergillus flavus AF70 744, whole genome shotgun sequence	Euk516r_Reverse_Complement	2	...C.......T....	GGACGGCAAGTTTGGT	2519	2534	-
			JZDT01000260.1 Aspergillus flavus AF70 20, whole genome shotgun sequence	Euk516r_Reverse_Complement	2	....T........T..	GGAGTGCAAGTCTTGT	11990	12005	+
			JZDT01000286.1 Aspergillus flavus AF70 751, whole genome shotgun sequence	Euk1a	1	.........T.......	CTGGTTGATTCTGCCAG	3862	3878	-	SSU	557
			JZDT01000286.1 Aspergillus flavus AF70 751, whole genome shotgun sequence	Euk516r_Reverse_Complement	0	................	GGAGGGCAAGTCTGGT	4404	4419	-
			JZDT01000286.1 Aspergillus flavus AF70 751, whole genome shotgun sequence	ITS1F	2	.CC...................	CCCGGTCATTTAGAGGAAGTAA	5590	5611	-	ITS1	298
			JZDT01000286.1 Aspergillus flavus AF70 751, whole genome shotgun sequence	ITS2_Reverse_Complement	0	....................	GCATCGATGAAGAACGCAGC	5869	5888	-
			JZDT01000286.1 Aspergillus flavus AF70 751, whole genome shotgun sequence	ITS3	0	....................	GCATCGATGAAGAACGCAGC	5869	5888	-	ITS2	353
			JZDT01000286.1 Aspergillus flavus AF70 751, whole genome shotgun sequence	ITS4_Reverse_Complement	0	....................	GCATATCAATAAGCGGAGGA	6203	6222	-
			JZDT01000286.1 Aspergillus flavus AF70 751, whole genome shotgun sequence	NL1	0	........................	GCATATCAATAAGCGGAGGAAAAG	6203	6226	-	LSU	613
			JZDT01000286.1 Aspergillus flavus AF70 751, whole genome shotgun sequence	NL4_Reverse_Complement	0	...................	CCGTCTTGAAACACGGACC	6798	6816	-
			JZDT01000312.1 Aspergillus flavus AF70 69, whole genome shotgun sequence	Euk516r_Reverse_Complement	2	..G...........C.	GGGGGGCAAGTCTGCT	66932	66947	+
			JZDT01000325.1 Aspergillus flavus AF70 79, whole genome shotgun sequence	Euk1a	2	.A....T..........	CAGGTTTATCCTGCCAG	64683	64699	-
			JZDT01000414.1 Aspergillus flavus AF70 575, whole genome shotgun sequence	Euk1a	2	......T...T......	CTGGTTTATCTTGCCAG	8985	9001	+
			JZDT01000429.1 Aspergillus flavus AF70 215, whole genome shotgun sequence	Euk516r_Reverse_Complement	2	.......G.A......	GGAGGGCGAATCTGGT	2933	2948	-
			JZDT01000450.1 Aspergillus flavus AF70 85, whole genome shotgun sequence	Euk516r_Reverse_Complement	2	.....A.....T....	GGAGGACAAGTTTGGT	61077	61092	-
			JZDT01000464.1 Aspergillus flavus AF70 90, whole genome shotgun sequence	Euk516r_Reverse_Complement	2	.....T........C.	GGAGGTCAAGTCTGCT	9698	9713	+
			JZDT01000480.1 Aspergillus flavus AF70 368, whole genome shotgun sequence	Euk1a	2	....A.C..........	CTGGATCATCCTGCCAG	6305	6321	+
			JZDT01000507.1 Aspergillus flavus AF70 114, whole genome shotgun sequence	Euk516r_Reverse_Complement	2	.A.............G	GAAGGGCAAGTCTGGG	5706	5721	-
			JZDT01000540.1 Aspergillus flavus AF70 465, whole genome shotgun sequence	Euk516r_Reverse_Complement	2	.......C..A.....	GGAGGGCCAGACTGGT	7101	7116	-
			JZDT01000541.1 Aspergillus flavus AF70 184, whole genome shotgun sequence	Euk1a	1	.....G...........	CTGGTGGATCCTGCCAG	2295	2311	+
			JZDT01000558.1 Aspergillus flavus AF70 154, whole genome shotgun sequence	Euk516r_Reverse_Complement	2	...........T..A.	GGAGGGCAAGTTTGAT	22296	22311	+
			JZDT01000564.1 Aspergillus flavus AF70 159, whole genome shotgun sequence	Euk1a	2	..........G...A..	CTGGTTGATCGTGCAAG	8637	8653	-
			JZDT01000582.1 Aspergillus flavus AF70 554, whole genome shotgun sequence	Euk516r_Reverse_Complement	2	....T........T..	GGAGTGCAAGTCTTGT	12362	12377	-
			JZDT01000651.1 Aspergillus flavus AF70 188, whole genome shotgun sequence	Euk516r_Reverse_Complement	2	........G......A	GGAGGGCAGGTCTGGA	28093	28108	+
			JZDT01000678.1 Aspergillus flavus AF70 122, whole genome shotgun sequence	Euk516r_Reverse_Complement	2	T....C..........	TGAGGCCAAGTCTGGT	55874	55889	-
			JZDT01000687.1 Aspergillus flavus AF70 46, whole genome shotgun sequence	Euk516r_Reverse_Complement	2	.....C...T......	GGAGGCCAATTCTGGT	23152	23167	-
			JZDT01000690.1 Aspergillus flavus AF70 562, whole genome shotgun sequence	Euk516r_Reverse_Complement	2	C......G........	CGAGGGCGAGTCTGGT	13804	13819	+
			JZDT01000715.1 Aspergillus flavus AF70 18, whole genome shotgun sequence	Euk516r_Reverse_Complement	2	.....T.......A..	GGAGGTCAAGTCTAGT	72681	72696	-
			JZDT01000740.1 Aspergillus flavus AF70 148, whole genome shotgun sequence	Euk516r_Reverse_Complement	2	.......C.T......	GGAGGGCCATTCTGGT	8670	8685	-
			JZDT01000828.1 Aspergillus flavus AF70 457, whole genome shotgun sequence	Euk516r_Reverse_Complement	2	..G...........A.	GGGGGGCAAGTCTGAT	17120	17135	+
			JZDT01000845.1 Aspergillus flavus AF70 133, whole genome shotgun sequence	Euk516r_Reverse_Complement	2	.........A.....A	GGAGGGCAAATCTGGA	4640	4655	-
			JZDT01000859.1 Aspergillus flavus AF70 482, whole genome shotgun sequence	Euk1a	2	......T......T...	CTGGTTTATCCTGTCAG	8253	8269	+
			JZDT01000875.1 Aspergillus flavus AF70 88, whole genome shotgun sequence	Euk516r_Reverse_Complement	2	...........GG...	GGAGGGCAAGTGGGGT	19438	19453	+
			JZDT01000909.1 Aspergillus flavus AF70 3, whole genome shotgun sequence	Euk516r_Reverse_Complement	2	....T..C........	GGAGTGCCAGTCTGGT	276279	276294	+
			JZDT01000916.1 Aspergillus flavus AF70 38, whole genome shotgun sequence	Euk516r_Reverse_Complement	2	..T........G....	GGTGGGCAAGTGTGGT	128260	128275	+
Aspergillus fumigatus	Refseq	GCF_000002655.1_ASM265v1_genomic.fna	NC_007194.1 Aspergillus fumigatus Af293 chromosome 1, whole genome shotgun sequence	Euk516r_Reverse_Complement	2	C.........G.....	CGAGGGCAAGGCTGGT	3302562	3302577	-
			NC_007194.1 Aspergillus fumigatus Af293 chromosome 1, whole genome shotgun sequence	Euk516r_Reverse_Complement	2	...C...........C	GGACGGCAAGTCTGGC	4449817	4449832	-
			NC_007195.1 Aspergillus fumigatus Af293 chromosome 2, whole genome shotgun sequence	Euk1a	2	.........A...G...	CTGGTTGATACTGGCAG	479973	479989	-
			NC_007195.1 Aspergillus fumigatus Af293 chromosome 2, whole genome shotgun sequence	Euk1a	2	....G...C........	CTGGGTGACCCTGCCAG	856885	856901	-
			NC_007195.1 Aspergillus fumigatus Af293 chromosome 2, whole genome shotgun sequence	NL4_Reverse_Complement	2	....AC.............	CCGTACTGAAACACGGACC	2861293	2861311	-
			NC_007195.1 Aspergillus fumigatus Af293 chromosome 2, whole genome shotgun sequence	Euk516r_Reverse_Complement	2	.C........G.....	GCAGGGCAAGGCTGGT	3397730	3397745	-
			NC_007195.1 Aspergillus fumigatus Af293 chromosome 2, whole genome shotgun sequence	Euk516r_Reverse_Complement	2	....A...G.......	GGAGAGCAGGTCTGGT	3602738	3602753	-
			NC_007195.1 Aspergillus fumigatus Af293 chromosome 2, whole genome shotgun sequence	Euk1a	2	..........T....G.	CTGGTTGATCTTGCCGG	3877683	3877699	+
			NC_007196.1 Aspergillus fumigatus Af293 chromosome 3, whole genome shotgun sequence	Euk516r_Reverse_Complement	2	.C......G.......	GCAGGGCAGGTCTGGT	266229	266244	+
			NC_007196.1 Aspergillus fumigatus Af293 chromosome 3, whole genome shotgun sequence	Euk516r_Reverse_Complement	2	.....T....A.....	GGAGGTCAAGACTGGT	529410	529425	-
			NC_007196.1 Aspergillus fumigatus Af293 chromosome 3, whole genome shotgun sequence	Euk1a	2	.............GT..	CTGGTTGATCCTGGTAG	3000733	3000749	+
			NC_007197.1 Aspergillus fumigatus Af293 chromosome 4, whole genome shotgun sequence	Euk516r_Reverse_Complement	2	T...........C...	TGAGGGCAAGTCCGGT	1042705	1042720	-
			NC_007197.1 Aspergillus fumigatus Af293 chromosome 4, whole genome shotgun sequence	Euk516r_Reverse_Complement	2	.......G.T......	GGAGGGCGATTCTGGT	1540722	1540737	-
			NC_007197.1 Aspergillus fumigatus Af293 chromosome 4, whole genome shotgun sequence	NL4_Reverse_Complement	0	...................	CCGTCTTGAAACACGGACC	3213212	3213230	-
			NC_007197.1 Aspergillus fumigatus Af293 chromosome 4, whole genome shotgun sequence	Euk1a	1	.........T.......	CTGGTTGATTCTGCCAG	3218059	3218075	-	SSU	557
			NC_007197.1 Aspergillus fumigatus Af293 chromosome 4, whole genome shotgun sequence	Euk516r_Reverse_Complement	0	................	GGAGGGCAAGTCTGGT	3218601	3218616	-
			NC_007197.1 Aspergillus fumigatus Af293 chromosome 4, whole genome shotgun sequence	Euk1a	1	.........T.......	CTGGTTGATTCTGCCAG	3479265	3479281	-	SSU	557
			NC_007197.1 Aspergillus fumigatus Af293 chromosome 4, whole genome shotgun sequence	Euk516r_Reverse_Complement	0	................	GGAGGGCAAGTCTGGT	3479807	3479822	-
			NC_007197.1 Aspergillus fumigatus Af293 chromosome 4, whole genome shotgun sequence	ITS1F	2	.CC...................	CCCGGTCATTTAGAGGAAGTAA	3480993	3481014	-	ITS1	301
			NC_007197.1 Aspergillus fumigatus Af293 chromosome 4, whole genome shotgun sequence	ITS2_Reverse_Complement	0	....................	GCATCGATGAAGAACGCAGC	3481275	3481294	-
			NC_007197.1 Aspergillus fumigatus Af293 chromosome 4, whole genome shotgun sequence	ITS3	0	....................	GCATCGATGAAGAACGCAGC	3481275	3481294	-	ITS2	352
			NC_007197.1 Aspergillus fumigatus Af293 chromosome 4, whole genome shotgun sequence	ITS4_Reverse_Complement	0	....................	GCATATCAATAAGCGGAGGA	3481608	3481627	-
			NC_007197.1 Aspergillus fumigatus Af293 chromosome 4, whole genome shotgun sequence	NL1	0	........................	GCATATCAATAAGCGGAGGAAAAG	3481608	3481631	-	LSU	613
			NC_007197.1 Aspergillus fumigatus Af293 chromosome 4, whole genome shotgun sequence	NL4_Reverse_Complement	0	...................	CCGTCTTGAAACACGGACC	3482203	3482221	-
			NC_007197.1 Aspergillus fumigatus Af293 chromosome 4, whole genome shotgun sequence	Euk516r_Reverse_Complement	2	......T...G.....	GGAGGGTAAGGCTGGT	3706956	3706971	+
			NC_007198.1 Aspergillus fumigatus Af293 chromosome 5, whole genome shotgun sequence	Euk1a	2	.....CT..........	CTGGTCTATCCTGCCAG	59397	59413	+
			NC_007198.1 Aspergillus fumigatus Af293 chromosome 5, whole genome shotgun sequence	Euk516r_Reverse_Complement	2	...........A...A	GGAGGGCAAGTATGGA	1346726	1346741	+
			NC_007198.1 Aspergillus fumigatus Af293 chromosome 5, whole genome shotgun sequence	Euk516r_Reverse_Complement	2	...CA...........	GGACAGCAAGTCTGGT	1848231	1848246	-
			NC_007198.1 Aspergillus fumigatus Af293 chromosome 5, whole genome shotgun sequence	Euk516r_Reverse_Complement	2	.........T.....G	GGAGGGCAATTCTGGG	1886734	1886749	-
			NC_007198.1 Aspergillus fumigatus Af293 chromosome 5, whole genome shotgun sequence	Euk516r_Reverse_Complement	1	..........C.....	GGAGGGCAAGCCTGGT	3498605	3498620	-
			NC_007199.1 Aspergillus fumigatus Af293 chromosome 6, whole genome shotgun sequence	Euk516r_Reverse_Complement	2	.A...T..........	GAAGGTCAAGTCTGGT	148949	148964	+
			NC_007199.1 Aspergillus fumigatus Af293 chromosome 6, whole genome shotgun sequence	Euk516r_Reverse_Complement	2	.C........A.....	GCAGGGCAAGACTGGT	346788	346803	-
			NC_007199.1 Aspergillus fumigatus Af293 chromosome 6, whole genome shotgun sequence	Euk516r_Reverse_Complement	2	.....AG.........	GGAGGAGAAGTCTGGT	1181891	1181906	-
			NC_007199.1 Aspergillus fumigatus Af293 chromosome 6, whole genome shotgun sequence	Euk516r_Reverse_Complement	2	....T.........A.	GGAGTGCAAGTCTGAT	1535761	1535776	+
			NC_007199.1 Aspergillus fumigatus Af293 chromosome 6, whole genome shotgun sequence	Euk516r_Reverse_Complement	2	.TT.............	GTTGGGCAAGTCTGGT	1799256	1799271	+
			NC_007199.1 Aspergillus fumigatus Af293 chromosome 6, whole genome shotgun sequence	Euk1a	2	...........AC....	CTGGTTGATCCACCCAG	2551365	2551381	-
			NC_007199.1 Aspergillus fumigatus Af293 chromosome 6, whole genome shotgun sequence	Euk516r_Reverse_Complement	2	.T.............A	GTAGGGCAAGTCTGGA	3488153	3488168	+
			NC_007200.1 Aspergillus fumigatus Af293 chromosome 7, whole genome shotgun sequence	Euk1a	2	.....CT..........	CTGGTCTATCCTGCCAG	171771	171787	-
			NC_007200.1 Aspergillus fumigatus Af293 chromosome 7, whole genome shotgun sequence	Euk1a	2	.....CT..........	CTGGTCTATCCTGCCAG	293135	293151	-
			NC_007200.1 Aspergillus fumigatus Af293 chromosome 7, whole genome shotgun sequence	Euk1a	2	.............G..C	CTGGTTGATCCTGGCAC	372830	372846	+
			NC_007200.1 Aspergillus fumigatus Af293 chromosome 7, whole genome shotgun sequence	Euk1a	2	.....C.......T...	CTGGTCGATCCTGTCAG	979234	979250	+
			NC_007201.1 Aspergillus fumigatus Af293 chromosome 8, whole genome shotgun sequence	Euk516r_Reverse_Complement	2	.T...A..........	GTAGGACAAGTCTGGT	328229	328244	+
Aspergillus niger	Refseq	GCF_000002855.3_ASM285v2_genomic.fna	NT_166518.1 Aspergillus niger CBS 513.88 supercontig An01	Euk516r_Reverse_Complement	2	...AA...........	GGAAAGCAAGTCTGGT	812541	812556	+
			NT_166518.1 Aspergillus niger CBS 513.88 supercontig An01	Euk516r_Reverse_Complement	2	..G...........C.	GGGGGGCAAGTCTGCT	995491	995506	+
			NT_166518.1 Aspergillus niger CBS 513.88 supercontig An01	Euk516r_Reverse_Complement	2	...........AG...	GGAGGGCAAGTAGGGT	2422591	2422606	-
			NT_166518.1 Aspergillus niger CBS 513.88 supercontig An01	Euk516r_Reverse_Complement	2	...A.......T....	GGAAGGCAAGTTTGGT	2605902	2605917	+
			NT_166518.1 Aspergillus niger CBS 513.88 supercontig An01	Euk516r_Reverse_Complement	2	.....T.........G	GGAGGTCAAGTCTGGG	2734841	2734856	-
			NT_166519.1 Aspergillus niger CBS 513.88 supercontig An02	Euk516r_Reverse_Complement	2	...A........A...	GGAAGGCAAGTCAGGT	1622027	1622042	-
			NT_166519.1 Aspergillus niger CBS 513.88 supercontig An02	Euk516r_Reverse_Complement	2	.........T.....A	GGAGGGCAATTCTGGA	2829452	2829467	-
			NT_166519.1 Aspergillus niger CBS 513.88 supercontig An02	Euk516r_Reverse_Complement	2	..........G..A..	GGAGGGCAAGGCTAGT	2845010	2845025	+
			NT_166519.1 Aspergillus niger CBS 513.88 supercontig An02	Euk1a	2	.......T....T....	CTGGTTGTTCCTTCCAG	2910782	2910798	-
			NT_166519.1 Aspergillus niger CBS 513.88 supercontig An02	Euk516r_Reverse_Complement	2	.C...........A..	GCAGGGCAAGTCTAGT	2986361	2986376	-
			NT_166520.1 Aspergillus niger CBS 513.88 supercontig An03	Euk516r_Reverse_Complement	2	......G...G.....	GGAGGGGAAGGCTGGT	118787	118802	-
			NT_166520.1 Aspergillus niger CBS 513.88 supercontig An03	Euk516r_Reverse_Complement	2	...CA...........	GGACAGCAAGTCTGGT	631614	631629	-
			NT_166520.1 Aspergillus niger CBS 513.88 supercontig An03	ITS1F	2	.CC...................	CCCGGTCATTTAGAGGAAGTAA	947751	947772	-	ITS1	302
			NT_166520.1 Aspergillus niger CBS 513.88 supercontig An03	ITS2_Reverse_Complement	0	....................	GCATCGATGAAGAACGCAGC	948034	948053	-
			NT_166520.1 Aspergillus niger CBS 513.88 supercontig An03	ITS3	0	....................	GCATCGATGAAGAACGCAGC	948034	948053	-	ITS2	353
			NT_166520.1 Aspergillus niger CBS 513.88 supercontig An03	ITS4_Reverse_Complement	0	....................	GCATATCAATAAGCGGAGGA	948368	948387	-
			NT_166520.1 Aspergillus niger CBS 513.88 supercontig An03	NL1	0	........................	GCATATCAATAAGCGGAGGAAAAG	948368	948391	-	LSU	613
			NT_166520.1 Aspergillus niger CBS 513.88 supercontig An03	NL4_Reverse_Complement	0	...................	CCGTCTTGAAACACGGACC	948963	948981	-
			NT_166520.1 Aspergillus niger CBS 513.88 supercontig An03	Euk1a	1	.........T.......	CTGGTTGATTCTGCCAG	953982	953998	-	SSU	557
			NT_166520.1 Aspergillus niger CBS 513.88 supercontig An03	Euk516r_Reverse_Complement	0	................	GGAGGGCAAGTCTGGT	954524	954539	-
			NT_166520.1 Aspergillus niger CBS 513.88 supercontig An03	ITS1F	2	.CC...................	CCCGGTCATTTAGAGGAAGTAA	955710	955731	-	ITS1	302
			NT_166520.1 Aspergillus niger CBS 513.88 supercontig An03	ITS2_Reverse_Complement	0	....................	GCATCGATGAAGAACGCAGC	955993	956012	-
			NT_166520.1 Aspergillus niger CBS 513.88 supercontig An03	ITS3	0	....................	GCATCGATGAAGAACGCAGC	955993	956012	-	ITS2	353
			NT_166520.1 Aspergillus niger CBS 513.88 supercontig An03	ITS4_Reverse_Complement	0	....................	GCATATCAATAAGCGGAGGA	956327	956346	-
			NT_166520.1 Aspergillus niger CBS 513.88 supercontig An03	NL1	0	........................	GCATATCAATAAGCGGAGGAAAAG	956327	956350	-	LSU	613
			NT_166520.1 Aspergillus niger CBS 513.88 supercontig An03	NL4_Reverse_Complement	0	...................	CCGTCTTGAAACACGGACC	956922	956940	-
			NT_166520.1 Aspergillus niger CBS 513.88 supercontig An03	Euk1a	1	.........T.......	CTGGTTGATTCTGCCAG	961941	961957	-	SSU	557
			NT_166520.1 Aspergillus niger CBS 513.88 supercontig An03	Euk516r_Reverse_Complement	0	................	GGAGGGCAAGTCTGGT	962483	962498	-
			NT_166520.1 Aspergillus niger CBS 513.88 supercontig An03	ITS1F	2	.CC...................	CCCGGTCATTTAGAGGAAGTAA	963669	963690	-	ITS1	302
			NT_166520.1 Aspergillus niger CBS 513.88 supercontig An03	ITS2_Reverse_Complement	0	....................	GCATCGATGAAGAACGCAGC	963952	963971	-
			NT_166520.1 Aspergillus niger CBS 513.88 supercontig An03	ITS3	0	....................	GCATCGATGAAGAACGCAGC	963952	963971	-	ITS2	353
			NT_166520.1 Aspergillus niger CBS 513.88 supercontig An03	ITS4_Reverse_Complement	0	....................	GCATATCAATAAGCGGAGGA	964286	964305	-
			NT_166520.1 Aspergillus niger CBS 513.88 supercontig An03	NL1	0	........................	GCATATCAATAAGCGGAGGAAAAG	964286	964309	-	LSU	613
			NT_166520.1 Aspergillus niger CBS 513.88 supercontig An03	NL4_Reverse_Complement	0	...................	CCGTCTTGAAACACGGACC	964881	964899	-
			NT_166520.1 Aspergillus niger CBS 513.88 supercontig An03	NL4_Reverse_Complement	0	...................	CCGTCTTGAAACACGGACC	965351	965369	-
			NT_166520.1 Aspergillus niger CBS 513.88 supercontig An03	Euk1a	1	.........T.......	CTGGTTGATTCTGCCAG	970370	970386	-	SSU	557
			NT_166520.1 Aspergillus niger CBS 513.88 supercontig An03	Euk516r_Reverse_Complement	0	................	GGAGGGCAAGTCTGGT	970912	970927	-
			NT_166520.1 Aspergillus niger CBS 513.88 supercontig An03	ITS1F	2	.CC...................	CCCGGTCATTTAGAGGAAGTAA	972098	972119	-	ITS1	302
			NT_166520.1 Aspergillus niger CBS 513.88 supercontig An03	ITS2_Reverse_Complement	0	....................	GCATCGATGAAGAACGCAGC	972381	972400	-
			NT_166520.1 Aspergillus niger CBS 513.88 supercontig An03	ITS3	0	....................	GCATCGATGAAGAACGCAGC	972381	972400	-	ITS2	353
			NT_166520.1 Aspergillus niger CBS 513.88 supercontig An03	ITS4_Reverse_Complement	0	....................	GCATATCAATAAGCGGAGGA	972715	972734	-
			NT_166520.1 Aspergillus niger CBS 513.88 supercontig An03	NL1	0	........................	GCATATCAATAAGCGGAGGAAAAG	972715	972738	-	LSU	613
			NT_166520.1 Aspergillus niger CBS 513.88 supercontig An03	NL4_Reverse_Complement	0	...................	CCGTCTTGAAACACGGACC	973310	973328	-
			NT_166522.1 Aspergillus niger CBS 513.88 supercontig An06	Euk516r_Reverse_Complement	2	...C.....A......	GGACGGCAAATCTGGT	143893	143908	-
			NT_166523.1 Aspergillus niger CBS 513.88 supercontig An07	Euk516r_Reverse_Complement	2	...T......A.....	GGATGGCAAGACTGGT	30861	30876	+
			NT_166523.1 Aspergillus niger CBS 513.88 supercontig An07	Euk516r_Reverse_Complement	2	.A......T.......	GAAGGGCATGTCTGGT	893750	893765	+
			NT_166523.1 Aspergillus niger CBS 513.88 supercontig An07	Euk1a	2	.G..........T....	CGGGTTGATCCTTCCAG	1780351	1780367	-
			NT_166524.1 Aspergillus niger CBS 513.88 supercontig An08	Euk516r_Reverse_Complement	1	............A...	GGAGGGCAAGTCAGGT	405885	405900	+
			NT_166524.1 Aspergillus niger CBS 513.88 supercontig An08	Euk1a	2	.G.....T.........	CGGGTTGTTCCTGCCAG	656515	656531	+
			NT_166524.1 Aspergillus niger CBS 513.88 supercontig An08	Euk516r_Reverse_Complement	2	....A.....A.....	GGAGAGCAAGACTGGT	1077159	1077174	+
			NT_166524.1 Aspergillus niger CBS 513.88 supercontig An08	Euk1a	2	....G.....T......	CTGGGTGATCTTGCCAG	1607909	1607925	-
			NT_166525.1 Aspergillus niger CBS 513.88 supercontig An09	Euk516r_Reverse_Complement	2	...C.T..........	GGACGTCAAGTCTGGT	1186821	1186836	+
			NT_166526.1 Aspergillus niger CBS 513.88 clone An11	Euk516r_Reverse_Complement	2	...C.C..........	GGACGCCAAGTCTGGT	88450	88465	-
			NT_166526.1 Aspergillus niger CBS 513.88 clone An11	Euk516r_Reverse_Complement	2	.......TG.......	GGAGGGCTGGTCTGGT	786950	786965	+
			NT_166526.1 Aspergillus niger CBS 513.88 clone An11	Euk516r_Reverse_Complement	2	....T.......C...	GGAGTGCAAGTCCGGT	1017067	1017082	-
			NT_166527.1 Aspergillus niger CBS 513.88 supercontig An12	Euk516r_Reverse_Complement	2	......AG........	GGAGGGAGAGTCTGGT	185831	185846	+
			NT_166529.1 Aspergillus niger CBS 513.88 supercontig An14	Euk1a	2	.C.......A.......	CCGGTTGATACTGCCAG	217605	217621	+
			NT_166530.1 Aspergillus niger CBS 513.88 supercontig An15	Euk1a	2	.........A...G...	CTGGTTGATACTGGCAG	251662	251678	-
			NT_166531.1 Aspergillus niger CBS 513.88 supercontig An16	ITS3	2	.............G....T.	GCATCGATGAAGAGCGCATC	614661	614680	-
			NT_166531.1 Aspergillus niger CBS 513.88 supercontig An16	ITS2_Reverse_Complement	2	.............G....T.	GCATCGATGAAGAGCGCATC	614661	614680	-
			NT_166531.1 Aspergillus niger CBS 513.88 supercontig An16	Euk516r_Reverse_Complement	1	.........A......	GGAGGGCAAATCTGGT	941318	941333	+
			NT_166532.1 Aspergillus niger CBS 513.88 supercontig An17	Euk516r_Reverse_Complement	2	........G...A...	GGAGGGCAGGTCAGGT	544160	544175	+
			NT_166533.1 Aspergillus niger CBS 513.88 supercontig An18	Euk1a	2	........G.......A	CTGGTTGAGCCTGCCAA	737632	737648	+
			NT_166539.1 Aspergillus niger CBS 513.88 supercontig An04	Euk516r_Reverse_Complement	2	...A.........T..	GGAAGGCAAGTCTTGT	555714	555729	+
			NT_166539.1 Aspergillus niger CBS 513.88 supercontig An04	Euk1a	2	..T............C.	CTTGTTGATCCTGCCCG	964591	964607	+
			NT_166539.1 Aspergillus niger CBS 513.88 supercontig An04	Euk516r_Reverse_Complement	2	......G....T....	GGAGGGGAAGTTTGGT	2185361	2185376	-
Candida albicans	Refseq	GCF_000182965.3_ASM18296v3_genomic.fna	NC_032089.1 Candida albicans SC5314 chromosome 1 sequence	Euk516r_Reverse_Complement	2	A......G........	AGAGGGCGAGTCTGGT	645340	645355	+
			NC_032096.1 Candida albicans SC5314 chromosome R sequence	Euk1a	0	.................	CTGGTTGATCCTGCCAG	1891238	1891254	+	SSU	557
			NC_032096.1 Candida albicans SC5314 chromosome R sequence	Euk516r_Reverse_Complement	0	................	GGAGGGCAAGTCTGGT	1891780	1891795	+
			NC_032096.1 Candida albicans SC5314 chromosome R sequence	ITS1F	0	......................	CTTGGTCATTTAGAGGAAGTAA	1892954	1892975	+	ITS1	255
			NC_032096.1 Candida albicans SC5314 chromosome R sequence	ITS2_Reverse_Complement	0	....................	GCATCGATGAAGAACGCAGC	1893190	1893209	+
			NC_032096.1 Candida albicans SC5314 chromosome R sequence	ITS3	0	....................	GCATCGATGAAGAACGCAGC	1893190	1893209	+	ITS2	337
			NC_032096.1 Candida albicans SC5314 chromosome R sequence	ITS4_Reverse_Complement	0	....................	GCATATCAATAAGCGGAGGA	1893508	1893527	+
			NC_032096.1 Candida albicans SC5314 chromosome R sequence	NL1	0	........................	GCATATCAATAAGCGGAGGAAAAG	1893508	1893531	+	LSU	613
			NC_032096.1 Candida albicans SC5314 chromosome R sequence	NL4_Reverse_Complement	0	...................	CCGTCTTGAAACACGGACC	1894103	1894121	+
Candida glabrata	Genbank	GCA_000002545.2_ASM254v2_genomic.fna	CR380951.2 Candida glabrata strain CBS138 chromosome E complete sequence	Euk516r_Reverse_Complement	2	C.....T.........	CGAGGGTAAGTCTGGT	304282	304297	+
			CR380952.1 Candida glabrata strain CBS138 chromosome F complete sequence	Euk516r_Reverse_Complement	2	.A......T.......	GAAGGGCATGTCTGGT	200463	200478	+
			CR380952.1 Candida glabrata strain CBS138 chromosome F complete sequence	Euk516r_Reverse_Complement	2	.........T.A....	GGAGGGCAATTATGGT	240693	240708	-
			CR380952.1 Candida glabrata strain CBS138 chromosome F complete sequence	Euk516r_Reverse_Complement	2	......GC........	GGAGGGGCAGTCTGGT	445170	445185	-
			CR380954.1 Candida glabrata strain CBS138 chromosome H complete sequence	Euk1a	2	...........CT....	CTGGTTGATCCCTCCAG	62072	62088	-
			CR380955.2 Candida glabrata strain CBS138 chromosome I complete sequence	Euk1a	2	..............TT.	CTGGTTGATCCTGCTTG	28747	28763	-
			CR380957.2 Candida glabrata strain CBS138 chromosome K complete sequence	Euk1a	2	......C.A........	CTGGTTCAACCTGCCAG	1152700	1152716	-
			CR380958.2 Candida glabrata strain CBS138 chromosome L complete sequence	Euk1a	0	.................	CTGGTTGATCCTGCCAG	4906	4922	-	SSU	559
			CR380958.2 Candida glabrata strain CBS138 chromosome L complete sequence	Euk516r_Reverse_Complement	0	................	GGAGGGCAAGTCTGGT	5450	5465	-
			CR380958.2 Candida glabrata strain CBS138 chromosome L complete sequence	ITS1F	1	..................C...	CTTGGTCATTTAGAGGAACTAA	6635	6656	-	ITS1	519
			CR380958.2 Candida glabrata strain CBS138 chromosome L complete sequence	ITS2_Reverse_Complement	0	....................	GCATCGATGAAGAACGCAGC	7135	7154	-
			CR380958.2 Candida glabrata strain CBS138 chromosome L complete sequence	ITS3	0	....................	GCATCGATGAAGAACGCAGC	7135	7154	-	ITS2	416
			CR380958.2 Candida glabrata strain CBS138 chromosome L complete sequence	ITS4_Reverse_Complement	0	....................	GCATATCAATAAGCGGAGGA	7532	7551	-
			CR380958.2 Candida glabrata strain CBS138 chromosome L complete sequence	NL1	0	........................	GCATATCAATAAGCGGAGGAAAAG	7532	7555	-	LSU	623
			CR380958.2 Candida glabrata strain CBS138 chromosome L complete sequence	NL4_Reverse_Complement	0	...................	CCGTCTTGAAACACGGACC	8137	8155	-
			CR380959.2 Candida glabrata strain CBS138 chromosome M complete sequence	Euk516r_Reverse_Complement	2	A..........G....	AGAGGGCAAGTGTGGT	574698	574713	+
Cryptococcus neoformans	Refseq	GCF_000091045.1_ASM9104v1_genomic.fna	NC_006670.1 Cryptococcus neoformans var. neoformans JEC21 chromosome 1, complete sequence	Euk516r_Reverse_Complement	2	.......G....A...	GGAGGGCGAGTCAGGT	679088	679103	-
			NC_006679.1 Cryptococcus neoformans var. neoformans JEC21 chromosome 10 sequence	Euk516r_Reverse_Complement	2	.T.........T....	GTAGGGCAAGTTTGGT	1044272	1044287	+
			NC_006680.1 Cryptococcus neoformans var. neoformans JEC21 chromosome 11 sequence	Euk516r_Reverse_Complement	1	.A..............	GAAGGGCAAGTCTGGT	888691	888706	-
			NC_006681.1 Cryptococcus neoformans var. neoformans JEC21 chromosome 12 sequence	Euk516r_Reverse_Complement	2	..C...........T.	GGCGGGCAAGTCTGTT	446879	446894	+
			NC_006682.1 Cryptococcus neoformans var. neoformans JEC21 chromosome 13 sequence	Euk1a	2	...C.........G...	CTGCTTGATCCTGGCAG	322717	322733	+
			NC_006682.1 Cryptococcus neoformans var. neoformans JEC21 chromosome 13 sequence	Euk516r_Reverse_Complement	2	....AC..........	GGAGACCAAGTCTGGT	398799	398814	-
			NC_006684.1 Cryptococcus neoformans var. neoformans JEC21 chromosome 2 sequence	Euk516r_Reverse_Complement	2	..............CA	GGAGGGCAAGTCTGCA	573666	573681	+
			NC_006684.1 Cryptococcus neoformans var. neoformans JEC21 chromosome 2 sequence	Euk1a	0	.................	CTGGTTGATCCTGCCAG	1342568	1342584	-	SSU	560
			NC_006684.1 Cryptococcus neoformans var. neoformans JEC21 chromosome 2 sequence	Euk516r_Reverse_Complement	0	................	GGAGGGCAAGTCTGGT	1343113	1343128	-
			NC_006684.1 Cryptococcus neoformans var. neoformans JEC21 chromosome 2 sequence	ITS1F	0	......................	CTTGGTCATTTAGAGGAAGTAA	1344302	1344323	-	ITS1	238
			NC_006684.1 Cryptococcus neoformans var. neoformans JEC21 chromosome 2 sequence	ITS2_Reverse_Complement	1	A...................	ACATCGATGAAGAACGCAGC	1344521	1344540	-
			NC_006684.1 Cryptococcus neoformans var. neoformans JEC21 chromosome 2 sequence	ITS3	1	A...................	ACATCGATGAAGAACGCAGC	1344521	1344540	-	ITS2	373
			NC_006684.1 Cryptococcus neoformans var. neoformans JEC21 chromosome 2 sequence	ITS4_Reverse_Complement	0	....................	GCATATCAATAAGCGGAGGA	1344875	1344894	-
			NC_006684.1 Cryptococcus neoformans var. neoformans JEC21 chromosome 2 sequence	NL1	0	........................	GCATATCAATAAGCGGAGGAAAAG	1344875	1344898	-	LSU	641
			NC_006684.1 Cryptococcus neoformans var. neoformans JEC21 chromosome 2 sequence	NL4_Reverse_Complement	0	...................	CCGTCTTGAAACACGGACC	1345498	1345516	-
			NC_006684.1 Cryptococcus neoformans var. neoformans JEC21 chromosome 2 sequence	Euk1a	0	.................	CTGGTTGATCCTGCCAG	1350650	1350666	-	SSU	560
			NC_006684.1 Cryptococcus neoformans var. neoformans JEC21 chromosome 2 sequence	Euk516r_Reverse_Complement	0	................	GGAGGGCAAGTCTGGT	1351195	1351210	-
			NC_006684.1 Cryptococcus neoformans var. neoformans JEC21 chromosome 2 sequence	ITS1F	0	......................	CTTGGTCATTTAGAGGAAGTAA	1352384	1352405	-	ITS1	238
			NC_006684.1 Cryptococcus neoformans var. neoformans JEC21 chromosome 2 sequence	ITS2_Reverse_Complement	1	A...................	ACATCGATGAAGAACGCAGC	1352603	1352622	-
			NC_006684.1 Cryptococcus neoformans var. neoformans JEC21 chromosome 2 sequence	ITS3	1	A...................	ACATCGATGAAGAACGCAGC	1352603	1352622	-	ITS2	373
			NC_006684.1 Cryptococcus neoformans var. neoformans JEC21 chromosome 2 sequence	ITS4_Reverse_Complement	0	....................	GCATATCAATAAGCGGAGGA	1352957	1352976	-
			NC_006684.1 Cryptococcus neoformans var. neoformans JEC21 chromosome 2 sequence	NL1	0	........................	GCATATCAATAAGCGGAGGAAAAG	1352957	1352980	-	LSU	641
			NC_006684.1 Cryptococcus neoformans var. neoformans JEC21 chromosome 2 sequence	NL4_Reverse_Complement	0	...................	CCGTCTTGAAACACGGACC	1353580	1353598	-
			NC_006685.1 Cryptococcus neoformans var. neoformans JEC21 chromosome 3 sequence	Euk516r_Reverse_Complement	2	....C..........C	GGAGCGCAAGTCTGGC	676971	676986	+
			NC_006685.1 Cryptococcus neoformans var. neoformans JEC21 chromosome 3 sequence	Euk516r_Reverse_Complement	2	...........A...G	GGAGGGCAAGTATGGG	727407	727422	-
			NC_006685.1 Cryptococcus neoformans var. neoformans JEC21 chromosome 3 sequence	Euk516r_Reverse_Complement	2	...C......G.....	GGACGGCAAGGCTGGT	1583632	1583647	+
			NC_006686.1 Cryptococcus neoformans var. neoformans JEC21 chromosome 4 sequence	Euk516r_Reverse_Complement	2	.............CT.	GGAGGGCAAGTCTCTT	657901	657916	-
			NC_006686.1 Cryptococcus neoformans var. neoformans JEC21 chromosome 4 sequence	Euk516r_Reverse_Complement	2	.T.........T....	GTAGGGCAAGTTTGGT	1546695	1546710	+
			NC_006686.1 Cryptococcus neoformans var. neoformans JEC21 chromosome 4 sequence	Euk516r_Reverse_Complement	2	..........A.G...	GGAGGGCAAGACGGGT	1631547	1631562	-
			NC_006687.1 Cryptococcus neoformans var. neoformans JEC21 chromosome 5 sequence	Euk516r_Reverse_Complement	2	CT..............	CTAGGGCAAGTCTGGT	417711	417726	+
			NC_006687.1 Cryptococcus neoformans var. neoformans JEC21 chromosome 5 sequence	Euk516r_Reverse_Complement	2	A.....T.........	AGAGGGTAAGTCTGGT	1229164	1229179	-
			NC_006691.1 Cryptococcus neoformans var. neoformans JEC21 chromosome 6 sequence	Euk516r_Reverse_Complement	2	.....T.....T....	GGAGGTCAAGTTTGGT	993235	993250	-
			NC_006692.1 Cryptococcus neoformans var. neoformans JEC21 chromosome 7 sequence	Euk516r_Reverse_Complement	1	..........G.....	GGAGGGCAAGGCTGGT	447994	448009	+
			NC_006692.1 Cryptococcus neoformans var. neoformans JEC21 chromosome 7 sequence	Euk1a	2	..........A.....A	CTGGTTGATCATGCCAA	868120	868136	-
			NC_006692.1 Cryptococcus neoformans var. neoformans JEC21 chromosome 7 sequence	Euk1a	2	.A..C............	CAGGCTGATCCTGCCAG	929132	929148	-
			NC_006693.1 Cryptococcus neoformans var. neoformans JEC21 chromosome 8 sequence	Euk516r_Reverse_Complement	2	.....A........C.	GGAGGACAAGTCTGCT	615499	615514	-
			NC_006694.1 Cryptococcus neoformans var. neoformans JEC21 chromosome 9 sequence	Euk516r_Reverse_Complement	2	......AG........	GGAGGGAGAGTCTGGT	658970	658985	+
Candida parapsilosis	Genbank	GCA_000182765.2_ASM18276v2_genomic.fna	HE605202.1 Candida parapsilosis strain CDC317 annotated contig 005504	Euk516r_Reverse_Complement	2	...A...........A	GGAAGGCAAGTCTGGA	308247	308262	-
			HE605203.1 Candida parapsilosis strain CDC317 annotated contig 005569	Euk516r_Reverse_Complement	2	.A...T..........	GAAGGTCAAGTCTGGT	1043294	1043309	+
			HE605204.1 Candida parapsilosis strain CDC317 annotated contig 005806	Euk516r_Reverse_Complement	2	...T.....C......	GGATGGCAACTCTGGT	897558	897573	-
			HE605205.1 Candida parapsilosis strain CDC317 annotated contig 005807	Euk516r_Reverse_Complement	2	T.....T.........	TGAGGGTAAGTCTGGT	1271282	1271297	-
			HE605205.1 Candida parapsilosis strain CDC317 annotated contig 005807	Euk1a	2	............C...A	CTGGTTGATCCTCCCAA	2057245	2057261	+
			HE605208.1 Candida parapsilosis strain CDC317 annotated contig 006372	Euk516r_Reverse_Complement	2	A.G.............	AGGGGGCAAGTCTGGT	52307	52322	-
			HE605209.1 Candida parapsilosis strain CDC317 annotated contig 006110	Euk1a	0	.................	CTGGTTGATCCTGCCAG	628801	628817	-	SSU	556
			HE605209.1 Candida parapsilosis strain CDC317 annotated contig 006110	Euk516r_Reverse_Complement	0	................	GGAGGGCAAGTCTGGT	629342	629357	-
			HE605209.1 Candida parapsilosis strain CDC317 annotated contig 006110	ITS1F	0	......................	CTTGGTCATTTAGAGGAAGTAA	630516	630537	-	ITS1	266
			HE605209.1 Candida parapsilosis strain CDC317 annotated contig 006110	ITS2_Reverse_Complement	0	....................	GCATCGATGAAGAACGCAGC	630763	630782	-
			HE605209.1 Candida parapsilosis strain CDC317 annotated contig 006110	ITS3	0	....................	GCATCGATGAAGAACGCAGC	630763	630782	-	ITS2	310
			HE605209.1 Candida parapsilosis strain CDC317 annotated contig 006110	ITS4_Reverse_Complement	0	....................	GCATATCAATAAGCGGAGGA	631054	631073	-
			HE605209.1 Candida parapsilosis strain CDC317 annotated contig 006110	NL1	0	........................	GCATATCAATAAGCGGAGGAAAAG	631054	631077	-	LSU	612
			HE605209.1 Candida parapsilosis strain CDC317 annotated contig 006110	NL4_Reverse_Complement	0	...................	CCGTCTTGAAACACGGACC	631648	631666	-
Cladosporium sphaerospermum	Genbank	GCA_000261425.2_UM843Vel2.0_genomic.fna	KL650041.1 Cladosporium sphaerospermum UM 843 unplaced genomic scaffold scaffold1, whole genome shotgun sequence	Euk516r_Reverse_Complement	2	...C....G.......	GGACGGCAGGTCTGGT	98383	98398	+
			KL650041.1 Cladosporium sphaerospermum UM 843 unplaced genomic scaffold scaffold1, whole genome shotgun sequence	Euk516r_Reverse_Complement	2	........C....C..	GGAGGGCACGTCTCGT	529220	529235	+
			KL650041.1 Cladosporium sphaerospermum UM 843 unplaced genomic scaffold scaffold1, whole genome shotgun sequence	Euk516r_Reverse_Complement	2	...C.........T..	GGACGGCAAGTCTTGT	546368	546383	+
			KL650042.1 Cladosporium sphaerospermum UM 843 unplaced genomic scaffold scaffold2, whole genome shotgun sequence	Euk516r_Reverse_Complement	2	.A...C..........	GAAGGCCAAGTCTGGT	612733	612748	+
			KL650042.1 Cladosporium sphaerospermum UM 843 unplaced genomic scaffold scaffold2, whole genome shotgun sequence	Euk516r_Reverse_Complement	2	.C....T.........	GCAGGGTAAGTCTGGT	1448152	1448167	+
			KL650044.1 Cladosporium sphaerospermum UM 843 unplaced genomic scaffold scaffold4, whole genome shotgun sequence	Euk516r_Reverse_Complement	2	......A...G.....	GGAGGGAAAGGCTGGT	359931	359946	-
			KL650044.1 Cladosporium sphaerospermum UM 843 unplaced genomic scaffold scaffold4, whole genome shotgun sequence	Euk516r_Reverse_Complement	2	.....A.G........	GGAGGACGAGTCTGGT	761821	761836	-
			KL650046.1 Cladosporium sphaerospermum UM 843 unplaced genomic scaffold scaffold6, whole genome shotgun sequence	Euk516r_Reverse_Complement	2	......G........C	GGAGGGGAAGTCTGGC	507472	507487	-
			KL650046.1 Cladosporium sphaerospermum UM 843 unplaced genomic scaffold scaffold6, whole genome shotgun sequence	Euk516r_Reverse_Complement	2	.....C....C.....	GGAGGCCAAGCCTGGT	599883	599898	+
			KL650046.1 Cladosporium sphaerospermum UM 843 unplaced genomic scaffold scaffold6, whole genome shotgun sequence	Euk1a	2	..........T.....C	CTGGTTGATCTTGCCAC	614588	614604	+
			KL650047.1 Cladosporium sphaerospermum UM 843 unplaced genomic scaffold scaffold7, whole genome shotgun sequence	Euk516r_Reverse_Complement	2	..C.....T.......	GGCGGGCATGTCTGGT	127696	127711	+
			KL650047.1 Cladosporium sphaerospermum UM 843 unplaced genomic scaffold scaffold7, whole genome shotgun sequence	Euk516r_Reverse_Complement	2	..G.........A...	GGGGGGCAAGTCAGGT	607794	607809	+
			KL650048.1 Cladosporium sphaerospermum UM 843 unplaced genomic scaffold scaffold8, whole genome shotgun sequence	Euk516r_Reverse_Complement	2	......T........A	GGAGGGTAAGTCTGGA	66608	66623	-
			KL650049.1 Cladosporium sphaerospermum UM 843 unplaced genomic scaffold scaffold9, whole genome shotgun sequence	Euk516r_Reverse_Complement	2	.A..........C...	GAAGGGCAAGTCCGGT	1414465	1414480	-
			KL650050.1 Cladosporium sphaerospermum UM 843 unplaced genomic scaffold scaffold10, whole genome shotgun sequence	Euk516r_Reverse_Complement	2	A....T..........	AGAGGTCAAGTCTGGT	835188	835203	+
			KL650050.1 Cladosporium sphaerospermum UM 843 unplaced genomic scaffold scaffold10, whole genome shotgun sequence	Euk516r_Reverse_Complement	1	..T.............	GGTGGGCAAGTCTGGT	947897	947912	+
			KL650053.1 Cladosporium sphaerospermum UM 843 unplaced genomic scaffold scaffold13, whole genome shotgun sequence	Euk516r_Reverse_Complement	2	......AG........	GGAGGGAGAGTCTGGT	290976	290991	-
			KL650053.1 Cladosporium sphaerospermum UM 843 unplaced genomic scaffold scaffold13, whole genome shotgun sequence	Euk516r_Reverse_Complement	2	..........C....C	GGAGGGCAAGCCTGGC	634152	634167	+
			KL650054.1 Cladosporium sphaerospermum UM 843 unplaced genomic scaffold scaffold14, whole genome shotgun sequence	Euk1a	2	......CT.........	CTGGTTCTTCCTGCCAG	440346	440362	-
			KL650054.1 Cladosporium sphaerospermum UM 843 unplaced genomic scaffold scaffold14, whole genome shotgun sequence	Euk516r_Reverse_Complement	2	.A........G.....	GAAGGGCAAGGCTGGT	928506	928521	-
			KL650054.1 Cladosporium sphaerospermum UM 843 unplaced genomic scaffold scaffold14, whole genome shotgun sequence	Euk516r_Reverse_Complement	2	.........A.....A	GGAGGGCAAATCTGGA	995099	995114	+
			KL650054.1 Cladosporium sphaerospermum UM 843 unplaced genomic scaffold scaffold14, whole genome shotgun sequence	Euk516r_Reverse_Complement	2	......A.......T.	GGAGGGAAAGTCTGTT	1012521	1012536	+
			KL650055.1 Cladosporium sphaerospermum UM 843 unplaced genomic scaffold scaffold15, whole genome shotgun sequence	Euk516r_Reverse_Complement	2	.......CG.......	GGAGGGCCGGTCTGGT	8977	8992	-
			KL650055.1 Cladosporium sphaerospermum UM 843 unplaced genomic scaffold scaffold15, whole genome shotgun sequence	Euk516r_Reverse_Complement	2	..........G....A	GGAGGGCAAGGCTGGA	23580	23595	+
			KL650055.1 Cladosporium sphaerospermum UM 843 unplaced genomic scaffold scaffold15, whole genome shotgun sequence	Euk516r_Reverse_Complement	2	.T...........T..	GTAGGGCAAGTCTTGT	744841	744856	+
			KL650055.1 Cladosporium sphaerospermum UM 843 unplaced genomic scaffold scaffold15, whole genome shotgun sequence	Euk516r_Reverse_Complement	2	...........T...A	GGAGGGCAAGTTTGGA	873141	873156	+
			KL650056.1 Cladosporium sphaerospermum UM 843 unplaced genomic scaffold scaffold16, whole genome shotgun sequence	Euk516r_Reverse_Complement	2	.........A.....A	GGAGGGCAAATCTGGA	34289	34304	+
			KL650056.1 Cladosporium sphaerospermum UM 843 unplaced genomic scaffold scaffold16, whole genome shotgun sequence	Euk516r_Reverse_Complement	2	......G.....G...	GGAGGGGAAGTCGGGT	168992	169007	-
			KL650056.1 Cladosporium sphaerospermum UM 843 unplaced genomic scaffold scaffold16, whole genome shotgun sequence	Euk516r_Reverse_Complement	2	......G.....G...	GGAGGGGAAGTCGGGT	169084	169099	-
			KL650056.1 Cladosporium sphaerospermum UM 843 unplaced genomic scaffold scaffold16, whole genome shotgun sequence	Euk1a	2	.A.C.............	CAGCTTGATCCTGCCAG	237284	237300	+
			KL650058.1 Cladosporium sphaerospermum UM 843 unplaced genomic scaffold scaffold18, whole genome shotgun sequence	Euk516r_Reverse_Complement	2	.......TT.......	GGAGGGCTTGTCTGGT	403026	403041	+
			KL650059.1 Cladosporium sphaerospermum UM 843 unplaced genomic scaffold scaffold19, whole genome shotgun sequence	Euk516r_Reverse_Complement	2	.T.....T........	GTAGGGCTAGTCTGGT	109644	109659	-
			KL650060.1 Cladosporium sphaerospermum UM 843 unplaced genomic scaffold scaffold20, whole genome shotgun sequence	Euk516r_Reverse_Complement	2	..........G...T.	GGAGGGCAAGGCTGTT	37542	37557	+
			KL650061.1 Cladosporium sphaerospermum UM 843 unplaced genomic scaffold scaffold21, whole genome shotgun sequence	Euk1a	2	..C.............T	CTCGTTGATCCTGCCAT	61317	61333	+
			KL650062.1 Cladosporium sphaerospermum UM 843 unplaced genomic scaffold scaffold22, whole genome shotgun sequence	Euk1a	1	.........T.......	CTGGTTGATTCTGCCAG	2398	2414	+	SSU	555
			KL650062.1 Cladosporium sphaerospermum UM 843 unplaced genomic scaffold scaffold22, whole genome shotgun sequence	Euk516r_Reverse_Complement	0	................	GGAGGGCAAGTCTGGT	2938	2953	+
			KL650062.1 Cladosporium sphaerospermum UM 843 unplaced genomic scaffold scaffold22, whole genome shotgun sequence	ITS1F	2	.CC...................	CCCGGTCATTTAGAGGAAGTAA	4125	4146	+	ITS1	273
			KL650062.1 Cladosporium sphaerospermum UM 843 unplaced genomic scaffold scaffold22, whole genome shotgun sequence	ITS2_Reverse_Complement	0	....................	GCATCGATGAAGAACGCAGC	4379	4398	+
			KL650062.1 Cladosporium sphaerospermum UM 843 unplaced genomic scaffold scaffold22, whole genome shotgun sequence	ITS3	0	....................	GCATCGATGAAGAACGCAGC	4379	4398	+	ITS2	336
			KL650062.1 Cladosporium sphaerospermum UM 843 unplaced genomic scaffold scaffold22, whole genome shotgun sequence	ITS4_Reverse_Complement	0	....................	GCATATCAATAAGCGGAGGA	4696	4715	+
			KL650062.1 Cladosporium sphaerospermum UM 843 unplaced genomic scaffold scaffold22, whole genome shotgun sequence	NL1	0	........................	GCATATCAATAAGCGGAGGAAAAG	4696	4719	+	LSU	606
			KL650062.1 Cladosporium sphaerospermum UM 843 unplaced genomic scaffold scaffold22, whole genome shotgun sequence	NL4_Reverse_Complement	0	...................	CCGTCTTGAAACACGGACC	5284	5302	+
			KL650065.1 Cladosporium sphaerospermum UM 843 unplaced genomic scaffold scaffold25, whole genome shotgun sequence	Euk516r_Reverse_Complement	2	...........T...C	GGAGGGCAAGTTTGGC	90980	90995	+
			KL650067.1 Cladosporium sphaerospermum UM 843 unplaced genomic scaffold scaffold27, whole genome shotgun sequence	Euk516r_Reverse_Complement	2	.....A....G.....	GGAGGACAAGGCTGGT	43176	43191	+
			KL650067.1 Cladosporium sphaerospermum UM 843 unplaced genomic scaffold scaffold27, whole genome shotgun sequence	Euk516r_Reverse_Complement	2	..........G.C...	GGAGGGCAAGGCCGGT	115727	115742	-
			KL650071.1 Cladosporium sphaerospermum UM 843 unplaced genomic scaffold scaffold31, whole genome shotgun sequence	Euk516r_Reverse_Complement	2	.A........G.....	GAAGGGCAAGGCTGGT	217584	217599	-
			KL650071.1 Cladosporium sphaerospermum UM 843 unplaced genomic scaffold scaffold31, whole genome shotgun sequence	Euk516r_Reverse_Complement	2	.A........G.....	GAAGGGCAAGGCTGGT	612262	612277	-
			KL650072.1 Cladosporium sphaerospermum UM 843 unplaced genomic scaffold scaffold32, whole genome shotgun sequence	Euk516r_Reverse_Complement	2	...A......C.....	GGAAGGCAAGCCTGGT	278455	278470	+
			KL650073.1 Cladosporium sphaerospermum UM 843 unplaced genomic scaffold scaffold33, whole genome shotgun sequence	Euk516r_Reverse_Complement	2	...A...G........	GGAAGGCGAGTCTGGT	19934	19949	-
			KL650073.1 Cladosporium sphaerospermum UM 843 unplaced genomic scaffold scaffold33, whole genome shotgun sequence	Euk1a	2	......C.........T	CTGGTTCATCCTGCCAT	168203	168219	-
			KL650074.1 Cladosporium sphaerospermum UM 843 unplaced genomic scaffold scaffold34, whole genome shotgun sequence	Euk516r_Reverse_Complement	2	...T......C.....	GGATGGCAAGCCTGGT	121508	121523	+
			KL650076.1 Cladosporium sphaerospermum UM 843 unplaced genomic scaffold scaffold36, whole genome shotgun sequence	Euk516r_Reverse_Complement	2	........T.....T.	GGAGGGCATGTCTGTT	27159	27174	-
			KL650076.1 Cladosporium sphaerospermum UM 843 unplaced genomic scaffold scaffold36, whole genome shotgun sequence	Euk516r_Reverse_Complement	2	...C...C........	GGACGGCCAGTCTGGT	261348	261363	+
			KL650078.1 Cladosporium sphaerospermum UM 843 unplaced genomic scaffold scaffold38, whole genome shotgun sequence	Euk1a	2	.G............A..	CGGGTTGATCCTGCAAG	54502	54518	-
			KL650081.1 Cladosporium sphaerospermum UM 843 unplaced genomic scaffold scaffold41, whole genome shotgun sequence	Euk516r_Reverse_Complement	2	..........A....A	GGAGGGCAAGACTGGA	82275	82290	-
			KL650089.1 Cladosporium sphaerospermum UM 843 unplaced genomic scaffold scaffold50, whole genome shotgun sequence	Euk516r_Reverse_Complement	2	.....T.C........	GGAGGTCCAGTCTGGT	36809	36824	+
Candida tropicalis	Refseq	GCF_000006335.3_ASM633v3_genomic.fna	NW_003020038.1 Candida tropicalis MYA-3404 genomic scaffold supercont3.1, whole genome shotgun sequence	Euk1a	2	G.....T..........	GTGGTTTATCCTGCCAG	1405953	1405969	+
			NW_003020039.1 Candida tropicalis MYA-3404 genomic scaffold supercont3.10, whole genome shotgun sequence	Euk1a	0	.................	CTGGTTGATCCTGCCAG	397219	397235	+	SSU	557
			NW_003020039.1 Candida tropicalis MYA-3404 genomic scaffold supercont3.10, whole genome shotgun sequence	Euk516r_Reverse_Complement	0	................	GGAGGGCAAGTCTGGT	397761	397776	+
			NW_003020039.1 Candida tropicalis MYA-3404 genomic scaffold supercont3.10, whole genome shotgun sequence	ITS1F	0	......................	CTTGGTCATTTAGAGGAAGTAA	398933	398954	+	ITS1	255
			NW_003020039.1 Candida tropicalis MYA-3404 genomic scaffold supercont3.10, whole genome shotgun sequence	ITS2_Reverse_Complement	0	....................	GCATCGATGAAGAACGCAGC	399169	399188	+
			NW_003020039.1 Candida tropicalis MYA-3404 genomic scaffold supercont3.10, whole genome shotgun sequence	ITS3	0	....................	GCATCGATGAAGAACGCAGC	399169	399188	+	ITS2	326
			NW_003020039.1 Candida tropicalis MYA-3404 genomic scaffold supercont3.10, whole genome shotgun sequence	ITS4_Reverse_Complement	0	....................	GCATATCAATAAGCGGAGGA	399476	399495	+
			NW_003020039.1 Candida tropicalis MYA-3404 genomic scaffold supercont3.10, whole genome shotgun sequence	NL1	0	........................	GCATATCAATAAGCGGAGGAAAAG	399476	399499	+	LSU	612
			NW_003020039.1 Candida tropicalis MYA-3404 genomic scaffold supercont3.10, whole genome shotgun sequence	NL4_Reverse_Complement	0	...................	CCGTCTTGAAACACGGACC	400070	400088	+
			NW_003020039.1 Candida tropicalis MYA-3404 genomic scaffold supercont3.10, whole genome shotgun sequence	Euk1a	0	.................	CTGGTTGATCCTGCCAG	407073	407089	+	SSU	557
			NW_003020039.1 Candida tropicalis MYA-3404 genomic scaffold supercont3.10, whole genome shotgun sequence	Euk516r_Reverse_Complement	0	................	GGAGGGCAAGTCTGGT	407615	407630	+
			NW_003020039.1 Candida tropicalis MYA-3404 genomic scaffold supercont3.10, whole genome shotgun sequence	ITS1F	0	......................	CTTGGTCATTTAGAGGAAGTAA	408787	408808	+	ITS1	255
			NW_003020039.1 Candida tropicalis MYA-3404 genomic scaffold supercont3.10, whole genome shotgun sequence	ITS2_Reverse_Complement	0	....................	GCATCGATGAAGAACGCAGC	409023	409042	+
			NW_003020039.1 Candida tropicalis MYA-3404 genomic scaffold supercont3.10, whole genome shotgun sequence	ITS3	0	....................	GCATCGATGAAGAACGCAGC	409023	409042	+	ITS2	326
			NW_003020039.1 Candida tropicalis MYA-3404 genomic scaffold supercont3.10, whole genome shotgun sequence	ITS4_Reverse_Complement	0	....................	GCATATCAATAAGCGGAGGA	409330	409349	+
			NW_003020039.1 Candida tropicalis MYA-3404 genomic scaffold supercont3.10, whole genome shotgun sequence	NL1	0	........................	GCATATCAATAAGCGGAGGAAAAG	409330	409353	+	LSU	612
			NW_003020039.1 Candida tropicalis MYA-3404 genomic scaffold supercont3.10, whole genome shotgun sequence	NL4_Reverse_Complement	0	...................	CCGTCTTGAAACACGGACC	409924	409942	+
			NW_003020039.1 Candida tropicalis MYA-3404 genomic scaffold supercont3.10, whole genome shotgun sequence	Euk1a	0	.................	CTGGTTGATCCTGCCAG	417809	417825	+	SSU	557
			NW_003020039.1 Candida tropicalis MYA-3404 genomic scaffold supercont3.10, whole genome shotgun sequence	Euk516r_Reverse_Complement	0	................	GGAGGGCAAGTCTGGT	418351	418366	+
			NW_003020039.1 Candida tropicalis MYA-3404 genomic scaffold supercont3.10, whole genome shotgun sequence	ITS1F	0	......................	CTTGGTCATTTAGAGGAAGTAA	419523	419544	+	ITS1	255
			NW_003020039.1 Candida tropicalis MYA-3404 genomic scaffold supercont3.10, whole genome shotgun sequence	ITS2_Reverse_Complement	0	....................	GCATCGATGAAGAACGCAGC	419759	419778	+
			NW_003020039.1 Candida tropicalis MYA-3404 genomic scaffold supercont3.10, whole genome shotgun sequence	ITS3	0	....................	GCATCGATGAAGAACGCAGC	419759	419778	+	ITS2	326
			NW_003020039.1 Candida tropicalis MYA-3404 genomic scaffold supercont3.10, whole genome shotgun sequence	ITS4_Reverse_Complement	0	....................	GCATATCAATAAGCGGAGGA	420066	420085	+
			NW_003020039.1 Candida tropicalis MYA-3404 genomic scaffold supercont3.10, whole genome shotgun sequence	NL1	0	........................	GCATATCAATAAGCGGAGGAAAAG	420066	420089	+	LSU	612
			NW_003020039.1 Candida tropicalis MYA-3404 genomic scaffold supercont3.10, whole genome shotgun sequence	NL4_Reverse_Complement	0	...................	CCGTCTTGAAACACGGACC	420660	420678	+
			NW_003020039.1 Candida tropicalis MYA-3404 genomic scaffold supercont3.10, whole genome shotgun sequence	Euk1a	0	.................	CTGGTTGATCCTGCCAG	428545	428561	+	SSU	557
			NW_003020039.1 Candida tropicalis MYA-3404 genomic scaffold supercont3.10, whole genome shotgun sequence	Euk516r_Reverse_Complement	0	................	GGAGGGCAAGTCTGGT	429087	429102	+
			NW_003020045.1 Candida tropicalis MYA-3404 genomic scaffold supercont3.16, whole genome shotgun sequence	Euk1a	0	.................	CTGGTTGATCCTGCCAG	4255	4271	+	SSU	557
			NW_003020045.1 Candida tropicalis MYA-3404 genomic scaffold supercont3.16, whole genome shotgun sequence	Euk516r_Reverse_Complement	0	................	GGAGGGCAAGTCTGGT	4797	4812	+
			NW_003020045.1 Candida tropicalis MYA-3404 genomic scaffold supercont3.16, whole genome shotgun sequence	ITS1F	0	......................	CTTGGTCATTTAGAGGAAGTAA	5969	5990	+	ITS1	255
			NW_003020045.1 Candida tropicalis MYA-3404 genomic scaffold supercont3.16, whole genome shotgun sequence	ITS2_Reverse_Complement	0	....................	GCATCGATGAAGAACGCAGC	6205	6224	+
			NW_003020045.1 Candida tropicalis MYA-3404 genomic scaffold supercont3.16, whole genome shotgun sequence	ITS3	0	....................	GCATCGATGAAGAACGCAGC	6205	6224	+	ITS2	326
			NW_003020045.1 Candida tropicalis MYA-3404 genomic scaffold supercont3.16, whole genome shotgun sequence	ITS4_Reverse_Complement	0	....................	GCATATCAATAAGCGGAGGA	6512	6531	+
			NW_003020045.1 Candida tropicalis MYA-3404 genomic scaffold supercont3.16, whole genome shotgun sequence	NL1	0	........................	GCATATCAATAAGCGGAGGAAAAG	6512	6535	+	LSU	612
			NW_003020045.1 Candida tropicalis MYA-3404 genomic scaffold supercont3.16, whole genome shotgun sequence	NL4_Reverse_Complement	0	...................	CCGTCTTGAAACACGGACC	7106	7124	+
Trichosporon dermatis	Genbank	BCKR01.1.fsa_nt	BCKR01000001.1 Cutaneotrichosporon dermatis DNA, scaffold: scaffold_0, strain: JCM 11170, whole genome shotgun sequence	Euk516r_Reverse_Complement	2	T..T............	TGATGGCAAGTCTGGT	1008942	1008957	+
			BCKR01000001.1 Cutaneotrichosporon dermatis DNA, scaffold: scaffold_0, strain: JCM 11170, whole genome shotgun sequence	Euk516r_Reverse_Complement	2	...C.A..........	GGACGACAAGTCTGGT	2267706	2267721	+
			BCKR01000001.1 Cutaneotrichosporon dermatis DNA, scaffold: scaffold_0, strain: JCM 11170, whole genome shotgun sequence	Euk1a	2	.........GT......	CTGGTTGATGTTGCCAG	3410660	3410676	-
			BCKR01000001.1 Cutaneotrichosporon dermatis DNA, scaffold: scaffold_0, strain: JCM 11170, whole genome shotgun sequence	Euk516r_Reverse_Complement	2	..........G....C	GGAGGGCAAGGCTGGC	3582015	3582030	-
			BCKR01000002.1 Cutaneotrichosporon dermatis DNA, scaffold: scaffold_1, strain: JCM 11170, whole genome shotgun sequence	Euk516r_Reverse_Complement	2	..........G....G	GGAGGGCAAGGCTGGG	417867	417882	+
			BCKR01000002.1 Cutaneotrichosporon dermatis DNA, scaffold: scaffold_1, strain: JCM 11170, whole genome shotgun sequence	Euk1a	2	........A..G.....	CTGGTTGAACCGGCCAG	1234704	1234720	-
			BCKR01000002.1 Cutaneotrichosporon dermatis DNA, scaffold: scaffold_1, strain: JCM 11170, whole genome shotgun sequence	Euk516r_Reverse_Complement	2	.............C.C	GGAGGGCAAGTCTCGC	1416473	1416488	+
			BCKR01000002.1 Cutaneotrichosporon dermatis DNA, scaffold: scaffold_1, strain: JCM 11170, whole genome shotgun sequence	Euk516r_Reverse_Complement	2	..........C.A...	GGAGGGCAAGCCAGGT	1649640	1649655	-
			BCKR01000002.1 Cutaneotrichosporon dermatis DNA, scaffold: scaffold_1, strain: JCM 11170, whole genome shotgun sequence	Euk516r_Reverse_Complement	2	.A.......C......	GAAGGGCAACTCTGGT	1860257	1860272	-
			BCKR01000002.1 Cutaneotrichosporon dermatis DNA, scaffold: scaffold_1, strain: JCM 11170, whole genome shotgun sequence	Euk1a	2	..........G....G.	CTGGTTGATCGTGCCGG	2236229	2236245	+
			BCKR01000004.1 Cutaneotrichosporon dermatis DNA, scaffold: scaffold_3, strain: JCM 11170, whole genome shotgun sequence	Euk516r_Reverse_Complement	2	.....C.........G	GGAGGCCAAGTCTGGG	45378	45393	+
			BCKR01000004.1 Cutaneotrichosporon dermatis DNA, scaffold: scaffold_3, strain: JCM 11170, whole genome shotgun sequence	Euk516r_Reverse_Complement	2	.........TG.....	GGAGGGCAATGCTGGT	616098	616113	-
			BCKR01000004.1 Cutaneotrichosporon dermatis DNA, scaffold: scaffold_3, strain: JCM 11170, whole genome shotgun sequence	Euk516r_Reverse_Complement	2	.....C...C......	GGAGGCCAACTCTGGT	1773948	1773963	+
			BCKR01000004.1 Cutaneotrichosporon dermatis DNA, scaffold: scaffold_3, strain: JCM 11170, whole genome shotgun sequence	ITS2_Reverse_Complement	2	..............G..C..	GCATCGATGAAGAAGGCCGC	2058099	2058118	+
			BCKR01000004.1 Cutaneotrichosporon dermatis DNA, scaffold: scaffold_3, strain: JCM 11170, whole genome shotgun sequence	ITS3	2	..............G..C..	GCATCGATGAAGAAGGCCGC	2058099	2058118	+
			BCKR01000005.1 Cutaneotrichosporon dermatis DNA, scaffold: scaffold_4, strain: JCM 11170, whole genome shotgun sequence	Euk1a	2	...C......T......	CTGCTTGATCTTGCCAG	43746	43762	+
			BCKR01000005.1 Cutaneotrichosporon dermatis DNA, scaffold: scaffold_4, strain: JCM 11170, whole genome shotgun sequence	Euk516r_Reverse_Complement	2	...........T...G	GGAGGGCAAGTTTGGG	636810	636825	-
			BCKR01000005.1 Cutaneotrichosporon dermatis DNA, scaffold: scaffold_4, strain: JCM 11170, whole genome shotgun sequence	Euk516r_Reverse_Complement	1	..........G.....	GGAGGGCAAGGCTGGT	987017	987032	-
			BCKR01000005.1 Cutaneotrichosporon dermatis DNA, scaffold: scaffold_4, strain: JCM 11170, whole genome shotgun sequence	Euk516r_Reverse_Complement	2	.A.........T....	GAAGGGCAAGTTTGGT	2155100	2155115	+
			BCKR01000005.1 Cutaneotrichosporon dermatis DNA, scaffold: scaffold_4, strain: JCM 11170, whole genome shotgun sequence	Euk516r_Reverse_Complement	1	...A............	GGAAGGCAAGTCTGGT	2291022	2291037	-
			BCKR01000005.1 Cutaneotrichosporon dermatis DNA, scaffold: scaffold_4, strain: JCM 11170, whole genome shotgun sequence	Euk516r_Reverse_Complement	2	T.......T.......	TGAGGGCATGTCTGGT	2633313	2633328	-
			BCKR01000006.1 Cutaneotrichosporon dermatis DNA, scaffold: scaffold_5, strain: JCM 11170, whole genome shotgun sequence	Euk516r_Reverse_Complement	2	.....T.G........	GGAGGTCGAGTCTGGT	169315	169330	+
			BCKR01000006.1 Cutaneotrichosporon dermatis DNA, scaffold: scaffold_5, strain: JCM 11170, whole genome shotgun sequence	Euk516r_Reverse_Complement	2	..T.....G.......	GGTGGGCAGGTCTGGT	1537357	1537372	-
			BCKR01000006.1 Cutaneotrichosporon dermatis DNA, scaffold: scaffold_5, strain: JCM 11170, whole genome shotgun sequence	Euk516r_Reverse_Complement	2	.......T....A...	GGAGGGCTAGTCAGGT	2084418	2084433	+
			BCKR01000007.1 Cutaneotrichosporon dermatis DNA, scaffold: scaffold_6, strain: JCM 11170, whole genome shotgun sequence	Euk516r_Reverse_Complement	2	.....A....A.....	GGAGGACAAGACTGGT	131779	131794	-
			BCKR01000007.1 Cutaneotrichosporon dermatis DNA, scaffold: scaffold_6, strain: JCM 11170, whole genome shotgun sequence	Euk516r_Reverse_Complement	2	...T......C.....	GGATGGCAAGCCTGGT	150338	150353	-
			BCKR01000007.1 Cutaneotrichosporon dermatis DNA, scaffold: scaffold_6, strain: JCM 11170, whole genome shotgun sequence	Euk516r_Reverse_Complement	2	.A.............G	GAAGGGCAAGTCTGGG	681078	681093	-
			BCKR01000008.1 Cutaneotrichosporon dermatis DNA, scaffold: scaffold_7, strain: JCM 11170, whole genome shotgun sequence	Euk516r_Reverse_Complement	2	......A.G.......	GGAGGGAAGGTCTGGT	259537	259552	+
			BCKR01000008.1 Cutaneotrichosporon dermatis DNA, scaffold: scaffold_7, strain: JCM 11170, whole genome shotgun sequence	Euk516r_Reverse_Complement	2	..........AG....	GGAGGGCAAGAGTGGT	634246	634261	+
			BCKR01000011.1 Cutaneotrichosporon dermatis DNA, scaffold: scaffold_10, strain: JCM 11170, whole genome shotgun sequence	Euk516r_Reverse_Complement	2	C....A..........	CGAGGACAAGTCTGGT	104337	104352	-
			BCKR01000011.1 Cutaneotrichosporon dermatis DNA, scaffold: scaffold_10, strain: JCM 11170, whole genome shotgun sequence	Euk516r_Reverse_Complement	2	..............TC	GGAGGGCAAGTCTGTC	604709	604724	+
			BCKR01000015.1 Cutaneotrichosporon dermatis DNA, scaffold: scaffold_14, strain: JCM 11170, whole genome shotgun sequence	Euk1a	2	.....G.......G...	CTGGTGGATCCTGGCAG	7829	7845	-
	Genbank	GCA_003116895.1_JCM_11170_assembly_v001_genomic.fna	BCKR01000002.1 Cutaneotrichosporon dermatis DNA, scaffold: scaffold_1, strain: JCM 11170, whole genome shotgun sequence	Euk1a	2	........A..G.....	CTGGTTGAACCGGCCAG	1234704	1234720	-
			BCKR01000002.1 Cutaneotrichosporon dermatis DNA, scaffold: scaffold_1, strain: JCM 11170, whole genome shotgun sequence	Euk1a	2	..........G....G.	CTGGTTGATCGTGCCGG	2236229	2236245	+
			BCKR01000002.1 Cutaneotrichosporon dermatis DNA, scaffold: scaffold_1, strain: JCM 11170, whole genome shotgun sequence	Euk516r_Reverse_Complement	2	..........C.A...	GGAGGGCAAGCCAGGT	1649640	1649655	-
			BCKR01000002.1 Cutaneotrichosporon dermatis DNA, scaffold: scaffold_1, strain: JCM 11170, whole genome shotgun sequence	Euk516r_Reverse_Complement	2	.A.......C......	GAAGGGCAACTCTGGT	1860257	1860272	-
			BCKR01000002.1 Cutaneotrichosporon dermatis DNA, scaffold: scaffold_1, strain: JCM 11170, whole genome shotgun sequence	Euk516r_Reverse_Complement	2	..........G....G	GGAGGGCAAGGCTGGG	417867	417882	+
			BCKR01000002.1 Cutaneotrichosporon dermatis DNA, scaffold: scaffold_1, strain: JCM 11170, whole genome shotgun sequence	Euk516r_Reverse_Complement	2	.............C.C	GGAGGGCAAGTCTCGC	1416473	1416488	+
			BCKR01000004.1 Cutaneotrichosporon dermatis DNA, scaffold: scaffold_3, strain: JCM 11170, whole genome shotgun sequence	ITS2_Reverse_Complement	2	..............G..C..	GCATCGATGAAGAAGGCCGC	2058099	2058118	+
			BCKR01000004.1 Cutaneotrichosporon dermatis DNA, scaffold: scaffold_3, strain: JCM 11170, whole genome shotgun sequence	ITS3	2	..............G..C..	GCATCGATGAAGAAGGCCGC	2058099	2058118	+
			BCKR01000004.1 Cutaneotrichosporon dermatis DNA, scaffold: scaffold_3, strain: JCM 11170, whole genome shotgun sequence	Euk516r_Reverse_Complement	2	.........TG.....	GGAGGGCAATGCTGGT	616098	616113	-
			BCKR01000004.1 Cutaneotrichosporon dermatis DNA, scaffold: scaffold_3, strain: JCM 11170, whole genome shotgun sequence	Euk516r_Reverse_Complement	2	.....C.........G	GGAGGCCAAGTCTGGG	45378	45393	+
			BCKR01000004.1 Cutaneotrichosporon dermatis DNA, scaffold: scaffold_3, strain: JCM 11170, whole genome shotgun sequence	Euk516r_Reverse_Complement	2	.....C...C......	GGAGGCCAACTCTGGT	1773948	1773963	+
			BCKR01000005.1 Cutaneotrichosporon dermatis DNA, scaffold: scaffold_4, strain: JCM 11170, whole genome shotgun sequence	Euk516r_Reverse_Complement	1	...A............	GGAAGGCAAGTCTGGT	2291022	2291037	-
			BCKR01000005.1 Cutaneotrichosporon dermatis DNA, scaffold: scaffold_4, strain: JCM 11170, whole genome shotgun sequence	Euk516r_Reverse_Complement	1	..........G.....	GGAGGGCAAGGCTGGT	987017	987032	-
			BCKR01000005.1 Cutaneotrichosporon dermatis DNA, scaffold: scaffold_4, strain: JCM 11170, whole genome shotgun sequence	Euk1a	2	...C......T......	CTGCTTGATCTTGCCAG	43746	43762	+
			BCKR01000005.1 Cutaneotrichosporon dermatis DNA, scaffold: scaffold_4, strain: JCM 11170, whole genome shotgun sequence	Euk516r_Reverse_Complement	2	T.......T.......	TGAGGGCATGTCTGGT	2633313	2633328	-
			BCKR01000005.1 Cutaneotrichosporon dermatis DNA, scaffold: scaffold_4, strain: JCM 11170, whole genome shotgun sequence	Euk516r_Reverse_Complement	2	.A.........T....	GAAGGGCAAGTTTGGT	2155100	2155115	+
			BCKR01000005.1 Cutaneotrichosporon dermatis DNA, scaffold: scaffold_4, strain: JCM 11170, whole genome shotgun sequence	Euk516r_Reverse_Complement	2	...........T...G	GGAGGGCAAGTTTGGG	636810	636825	-
			BCKR01000007.1 Cutaneotrichosporon dermatis DNA, scaffold: scaffold_6, strain: JCM 11170, whole genome shotgun sequence	Euk516r_Reverse_Complement	2	.A.............G	GAAGGGCAAGTCTGGG	681078	681093	-
			BCKR01000007.1 Cutaneotrichosporon dermatis DNA, scaffold: scaffold_6, strain: JCM 11170, whole genome shotgun sequence	Euk516r_Reverse_Complement	2	...T......C.....	GGATGGCAAGCCTGGT	150338	150353	-
			BCKR01000007.1 Cutaneotrichosporon dermatis DNA, scaffold: scaffold_6, strain: JCM 11170, whole genome shotgun sequence	Euk516r_Reverse_Complement	2	.....A....A.....	GGAGGACAAGACTGGT	131779	131794	-
			BCKR01000006.1 Cutaneotrichosporon dermatis DNA, scaffold: scaffold_5, strain: JCM 11170, whole genome shotgun sequence	Euk516r_Reverse_Complement	2	..T.....G.......	GGTGGGCAGGTCTGGT	1537357	1537372	-
			BCKR01000006.1 Cutaneotrichosporon dermatis DNA, scaffold: scaffold_5, strain: JCM 11170, whole genome shotgun sequence	Euk516r_Reverse_Complement	2	.......T....A...	GGAGGGCTAGTCAGGT	2084418	2084433	+
			BCKR01000006.1 Cutaneotrichosporon dermatis DNA, scaffold: scaffold_5, strain: JCM 11170, whole genome shotgun sequence	Euk516r_Reverse_Complement	2	.....T.G........	GGAGGTCGAGTCTGGT	169315	169330	+
			BCKR01000001.1 Cutaneotrichosporon dermatis DNA, scaffold: scaffold_0, strain: JCM 11170, whole genome shotgun sequence	Euk1a	2	.........GT......	CTGGTTGATGTTGCCAG	3410660	3410676	-
			BCKR01000001.1 Cutaneotrichosporon dermatis DNA, scaffold: scaffold_0, strain: JCM 11170, whole genome shotgun sequence	Euk516r_Reverse_Complement	2	..........G....C	GGAGGGCAAGGCTGGC	3582015	3582030	-
			BCKR01000001.1 Cutaneotrichosporon dermatis DNA, scaffold: scaffold_0, strain: JCM 11170, whole genome shotgun sequence	Euk516r_Reverse_Complement	2	T..T............	TGATGGCAAGTCTGGT	1008942	1008957	+
			BCKR01000001.1 Cutaneotrichosporon dermatis DNA, scaffold: scaffold_0, strain: JCM 11170, whole genome shotgun sequence	Euk516r_Reverse_Complement	2	...C.A..........	GGACGACAAGTCTGGT	2267706	2267721	+
			BCKR01000015.1 Cutaneotrichosporon dermatis DNA, scaffold: scaffold_14, strain: JCM 11170, whole genome shotgun sequence	Euk1a	2	.....G.......G...	CTGGTGGATCCTGGCAG	7829	7845	-
			BCKR01000008.1 Cutaneotrichosporon dermatis DNA, scaffold: scaffold_7, strain: JCM 11170, whole genome shotgun sequence	Euk516r_Reverse_Complement	2	..........AG....	GGAGGGCAAGAGTGGT	634246	634261	+
			BCKR01000008.1 Cutaneotrichosporon dermatis DNA, scaffold: scaffold_7, strain: JCM 11170, whole genome shotgun sequence	Euk516r_Reverse_Complement	2	......A.G.......	GGAGGGAAGGTCTGGT	259537	259552	+
			BCKR01000011.1 Cutaneotrichosporon dermatis DNA, scaffold: scaffold_10, strain: JCM 11170, whole genome shotgun sequence	Euk516r_Reverse_Complement	2	C....A..........	CGAGGACAAGTCTGGT	104337	104352	-
			BCKR01000011.1 Cutaneotrichosporon dermatis DNA, scaffold: scaffold_10, strain: JCM 11170, whole genome shotgun sequence	Euk516r_Reverse_Complement	2	..............TC	GGAGGGCAAGTCTGTC	604709	604724	+
Exophiala spinifera	Genbank	BCHD01.1.fsa_nt	gi|1002319495|dbj|BCHD01000003.1| Exophiala spinifera DNA, scaffold: scaffold_2, strain: JCM 15939, whole genome shotgun sequence	Euk516r_Reverse_Complement	2	......G...C.....	GGAGGGGAAGCCTGGT	3144000	3144015	-
			gi|1002319495|dbj|BCHD01000003.1| Exophiala spinifera DNA, scaffold: scaffold_2, strain: JCM 15939, whole genome shotgun sequence	Euk516r_Reverse_Complement	2	.....A.........A	GGAGGACAAGTCTGGA	584561	584576	-
			gi|1002319495|dbj|BCHD01000003.1| Exophiala spinifera DNA, scaffold: scaffold_2, strain: JCM 15939, whole genome shotgun sequence	Euk516r_Reverse_Complement	2	..G.C...........	GGGGCGCAAGTCTGGT	3275085	3275100	+
			gi|1002319496|dbj|BCHD01000002.1| Exophiala spinifera DNA, scaffold: scaffold_1, strain: JCM 15939, whole genome shotgun sequence	Euk516r_Reverse_Complement	1	....T...........	GGAGTGCAAGTCTGGT	3867719	3867734	+
			gi|1002319496|dbj|BCHD01000002.1| Exophiala spinifera DNA, scaffold: scaffold_1, strain: JCM 15939, whole genome shotgun sequence	Euk516r_Reverse_Complement	2	........CC......	GGAGGGCACCTCTGGT	3943136	3943151	-
			gi|1002319496|dbj|BCHD01000002.1| Exophiala spinifera DNA, scaffold: scaffold_1, strain: JCM 15939, whole genome shotgun sequence	Euk516r_Reverse_Complement	2	C..C............	CGACGGCAAGTCTGGT	4364431	4364446	-
			gi|1002319496|dbj|BCHD01000002.1| Exophiala spinifera DNA, scaffold: scaffold_1, strain: JCM 15939, whole genome shotgun sequence	Euk516r_Reverse_Complement	2	.......G..C.....	GGAGGGCGAGCCTGGT	2019910	2019925	+
			gi|1002319496|dbj|BCHD01000002.1| Exophiala spinifera DNA, scaffold: scaffold_1, strain: JCM 15939, whole genome shotgun sequence	Euk516r_Reverse_Complement	2	.............C.A	GGAGGGCAAGTCTCGA	285574	285589	+
			gi|1002319497|dbj|BCHD01000001.1| Exophiala spinifera DNA, scaffold: scaffold_0, strain: JCM 15939, whole genome shotgun sequence	ITS3	2	............GG......	GCATCGATGAAGGGCGCAGC	820165	820184	-
			gi|1002319497|dbj|BCHD01000001.1| Exophiala spinifera DNA, scaffold: scaffold_0, strain: JCM 15939, whole genome shotgun sequence	ITS2_Reverse_Complement	2	............GG......	GCATCGATGAAGGGCGCAGC	820165	820184	-
			gi|1002319497|dbj|BCHD01000001.1| Exophiala spinifera DNA, scaffold: scaffold_0, strain: JCM 15939, whole genome shotgun sequence	NL4_Reverse_Complement	2	...........G.G.....	CCGTCTTGAAAGAGGGACC	2154920	2154938	+
			gi|1002319497|dbj|BCHD01000001.1| Exophiala spinifera DNA, scaffold: scaffold_0, strain: JCM 15939, whole genome shotgun sequence	Euk1a	2	...........A...T.	CTGGTTGATCCAGCCTG	2977578	2977594	-
			gi|1002319497|dbj|BCHD01000001.1| Exophiala spinifera DNA, scaffold: scaffold_0, strain: JCM 15939, whole genome shotgun sequence	Euk1a	2	..C.............A	CTCGTTGATCCTGCCAA	4972904	4972920	+
			gi|1002319497|dbj|BCHD01000001.1| Exophiala spinifera DNA, scaffold: scaffold_0, strain: JCM 15939, whole genome shotgun sequence	Euk1a	2	..C..C...........	CTCGTCGATCCTGCCAG	1902406	1902422	+
			gi|1002319497|dbj|BCHD01000001.1| Exophiala spinifera DNA, scaffold: scaffold_0, strain: JCM 15939, whole genome shotgun sequence	Euk516r_Reverse_Complement	2	..C.....T.......	GGCGGGCATGTCTGGT	1174030	1174045	-
			gi|1002319497|dbj|BCHD01000001.1| Exophiala spinifera DNA, scaffold: scaffold_0, strain: JCM 15939, whole genome shotgun sequence	Euk516r_Reverse_Complement	2	.....A.......C..	GGAGGACAAGTCTCGT	1306893	1306908	+
			gi|1002319497|dbj|BCHD01000001.1| Exophiala spinifera DNA, scaffold: scaffold_0, strain: JCM 15939, whole genome shotgun sequence	Euk516r_Reverse_Complement	2	........C.C.....	GGAGGGCACGCCTGGT	184821	184836	+
			gi|1002319497|dbj|BCHD01000001.1| Exophiala spinifera DNA, scaffold: scaffold_0, strain: JCM 15939, whole genome shotgun sequence	Euk516r_Reverse_Complement	2	.....AG.........	GGAGGAGAAGTCTGGT	4674269	4674284	+
			gi|1002319497|dbj|BCHD01000001.1| Exophiala spinifera DNA, scaffold: scaffold_0, strain: JCM 15939, whole genome shotgun sequence	Euk516r_Reverse_Complement	2	.......C.....T..	GGAGGGCCAGTCTTGT	2089711	2089726	+
			gi|1002319494|dbj|BCHD01000004.1| Exophiala spinifera DNA, scaffold: scaffold_3, strain: JCM 15939, whole genome shotgun sequence	Euk516r_Reverse_Complement	1	...C............	GGACGGCAAGTCTGGT	1627889	1627904	-
			gi|1002319494|dbj|BCHD01000004.1| Exophiala spinifera DNA, scaffold: scaffold_3, strain: JCM 15939, whole genome shotgun sequence	Euk1a	2	.C..............C	CCGGTTGATCCTGCCAC	589418	589434	+
			gi|1002319494|dbj|BCHD01000004.1| Exophiala spinifera DNA, scaffold: scaffold_3, strain: JCM 15939, whole genome shotgun sequence	Euk516r_Reverse_Complement	2	.C...A..........	GCAGGACAAGTCTGGT	1768151	1768166	-
			gi|1002319494|dbj|BCHD01000004.1| Exophiala spinifera DNA, scaffold: scaffold_3, strain: JCM 15939, whole genome shotgun sequence	Euk516r_Reverse_Complement	2	...C...........C	GGACGGCAAGTCTGGC	1913469	1913484	-
			gi|1002319494|dbj|BCHD01000004.1| Exophiala spinifera DNA, scaffold: scaffold_3, strain: JCM 15939, whole genome shotgun sequence	Euk516r_Reverse_Complement	2	...A.....T......	GGAAGGCAATTCTGGT	2055068	2055083	+
			gi|1002319494|dbj|BCHD01000004.1| Exophiala spinifera DNA, scaffold: scaffold_3, strain: JCM 15939, whole genome shotgun sequence	Euk516r_Reverse_Complement	2	.......G.......A	GGAGGGCGAGTCTGGA	1293223	1293238	-
			gi|1002319493|dbj|BCHD01000005.1| Exophiala spinifera DNA, scaffold: scaffold_4, strain: JCM 15939, whole genome shotgun sequence	ITS1F	1	..................A...	CTTGGTCATTTAGAGGAAATAA	222393	222414	+
			gi|1002319493|dbj|BCHD01000005.1| Exophiala spinifera DNA, scaffold: scaffold_4, strain: JCM 15939, whole genome shotgun sequence	Euk1a	1	.G...............	CGGGTTGATCCTGCCAG	262641	262657	-
			gi|1002319493|dbj|BCHD01000005.1| Exophiala spinifera DNA, scaffold: scaffold_4, strain: JCM 15939, whole genome shotgun sequence	Euk516r_Reverse_Complement	2	......T...C.....	GGAGGGTAAGCCTGGT	1976599	1976614	-
			gi|1002319493|dbj|BCHD01000005.1| Exophiala spinifera DNA, scaffold: scaffold_4, strain: JCM 15939, whole genome shotgun sequence	Euk516r_Reverse_Complement	2	......A...G.....	GGAGGGAAAGGCTGGT	1451297	1451312	-
			gi|1002319493|dbj|BCHD01000005.1| Exophiala spinifera DNA, scaffold: scaffold_4, strain: JCM 15939, whole genome shotgun sequence	Euk516r_Reverse_Complement	2	.C..C...........	GCAGCGCAAGTCTGGT	659452	659467	-
			gi|1002319492|dbj|BCHD01000006.1| Exophiala spinifera DNA, scaffold: scaffold_5, strain: JCM 15939, whole genome shotgun sequence	Euk516r_Reverse_Complement	2	T......T........	TGAGGGCTAGTCTGGT	930412	930427	+
			gi|1002319491|dbj|BCHD01000007.1| Exophiala spinifera DNA, scaffold: scaffold_6, strain: JCM 15939, whole genome shotgun sequence	Euk516r_Reverse_Complement	2	..T.......C.....	GGTGGGCAAGCCTGGT	1962271	1962286	+
			gi|1002319489|dbj|BCHD01000009.1| Exophiala spinifera DNA, scaffold: scaffold_8, strain: JCM 15939, whole genome shotgun sequence	Euk516r_Reverse_Complement	1	.......G........	GGAGGGCGAGTCTGGT	597704	597719	+
			gi|1002319489|dbj|BCHD01000009.1| Exophiala spinifera DNA, scaffold: scaffold_8, strain: JCM 15939, whole genome shotgun sequence	Euk516r_Reverse_Complement	2	...........A...G	GGAGGGCAAGTATGGG	1097608	1097623	-
			gi|1002319488|dbj|BCHD01000010.1| Exophiala spinifera DNA, scaffold: scaffold_9, strain: JCM 15939, whole genome shotgun sequence	Euk1a	2	.......C..T......	CTGGTTGCTCTTGCCAG	735645	735661	+
			gi|1002319488|dbj|BCHD01000010.1| Exophiala spinifera DNA, scaffold: scaffold_9, strain: JCM 15939, whole genome shotgun sequence	Euk516r_Reverse_Complement	2	......T.......A.	GGAGGGTAAGTCTGAT	399731	399746	-
			gi|1002319485|dbj|BCHD01000013.1| Exophiala spinifera DNA, scaffold: scaffold_12, strain: JCM 15939, whole genome shotgun sequence	Euk1a	2	.G.......T.......	CGGGTTGATTCTGCCAG	128132	128148	-
			gi|1002319486|dbj|BCHD01000012.1| Exophiala spinifera DNA, scaffold: scaffold_11, strain: JCM 15939, whole genome shotgun sequence	Euk1a	1	.C...............	CCGGTTGATCCTGCCAG	229362	229378	+
			gi|1002319484|dbj|BCHD01000014.1| Exophiala spinifera DNA, scaffold: scaffold_13, strain: JCM 15939, whole genome shotgun sequence	Euk516r_Reverse_Complement	2	.......T.....T..	GGAGGGCTAGTCTTGT	98389	98404	+
			gi|1002319487|dbj|BCHD01000011.1| Exophiala spinifera DNA, scaffold: scaffold_10, strain: JCM 15939, whole genome shotgun sequence	Euk516r_Reverse_Complement	2	T.T.............	TGTGGGCAAGTCTGGT	677826	677841	+
			gi|1002319490|dbj|BCHD01000008.1| Exophiala spinifera DNA, scaffold: scaffold_7, strain: JCM 15939, whole genome shotgun sequence	Euk516r_Reverse_Complement	1	...............A	GGAGGGCAAGTCTGGA	429305	429320	+
			gi|1002319490|dbj|BCHD01000008.1| Exophiala spinifera DNA, scaffold: scaffold_7, strain: JCM 15939, whole genome shotgun sequence	Euk1a	2	...A......A......	CTGATTGATCATGCCAG	1443483	1443499	+
			gi|1002319490|dbj|BCHD01000008.1| Exophiala spinifera DNA, scaffold: scaffold_7, strain: JCM 15939, whole genome shotgun sequence	Euk516r_Reverse_Complement	2	.T...........C..	GTAGGGCAAGTCTCGT	785131	785146	+
	Genbank	GCA_001599535.1_JCM_15939_assembly_v001_genomic.fna	NW_015622513.1 Exophiala spinifera strain CBS 89968 unplaced genomic scaffold supercont1.1, whole genome shotgun sequence	Euk516r_Reverse_Complement	2	.....C.........A	GGAGGCCAAGTCTGGA	1211113	1211128	+
			NW_015622513.1 Exophiala spinifera strain CBS 89968 unplaced genomic scaffold supercont1.1, whole genome shotgun sequence	Euk516r_Reverse_Complement	2	.............A.G	GGAGGGCAAGTCTAGG	2388798	2388813	-
			NW_015622513.1 Exophiala spinifera strain CBS 89968 unplaced genomic scaffold supercont1.1, whole genome shotgun sequence	Euk1a	2	T............G...	TTGGTTGATCCTGGCAG	2805752	2805768	+
			NW_015622513.1 Exophiala spinifera strain CBS 89968 unplaced genomic scaffold supercont1.1, whole genome shotgun sequence	Euk516r_Reverse_Complement	2	...T....T.......	GGATGGCATGTCTGGT	5115323	5115338	-
			NW_015622513.1 Exophiala spinifera strain CBS 89968 unplaced genomic scaffold supercont1.1, whole genome shotgun sequence	Euk516r_Reverse_Complement	2	.....C.........A	GGAGGCCAAGTCTGGA	5576934	5576949	+
			NW_015622513.1 Exophiala spinifera strain CBS 89968 unplaced genomic scaffold supercont1.1, whole genome shotgun sequence	Euk516r_Reverse_Complement	2	..C......T......	GGCGGGCAATTCTGGT	5612976	5612991	-
			NW_015622513.1 Exophiala spinifera strain CBS 89968 unplaced genomic scaffold supercont1.1, whole genome shotgun sequence	Euk516r_Reverse_Complement	1	.....C..........	GGAGGCCAAGTCTGGT	5670616	5670631	-
			NW_015622514.1 Exophiala spinifera strain CBS 89968 unplaced genomic scaffold supercont1.2, whole genome shotgun sequence	Euk516r_Reverse_Complement	1	.....A..........	GGAGGACAAGTCTGGT	3300257	3300272	+
			NW_015622514.1 Exophiala spinifera strain CBS 89968 unplaced genomic scaffold supercont1.2, whole genome shotgun sequence	Euk1a	2	........AT.......	CTGGTTGAATCTGCCAG	3448744	3448760	-
			NW_015622514.1 Exophiala spinifera strain CBS 89968 unplaced genomic scaffold supercont1.2, whole genome shotgun sequence	Euk1a	2	........G...C....	CTGGTTGAGCCTCCCAG	3582265	3582281	-
			NW_015622515.1 Exophiala spinifera strain CBS 89968 unplaced genomic scaffold supercont1.3, whole genome shotgun sequence	Euk1a	2	..TC.............	CTTCTTGATCCTGCCAG	672657	672673	-
			NW_015622515.1 Exophiala spinifera strain CBS 89968 unplaced genomic scaffold supercont1.3, whole genome shotgun sequence	Euk516r_Reverse_Complement	2	....AC..........	GGAGACCAAGTCTGGT	816336	816351	-
			NW_015622515.1 Exophiala spinifera strain CBS 89968 unplaced genomic scaffold supercont1.3, whole genome shotgun sequence	Euk516r_Reverse_Complement	2	T...........A...	TGAGGGCAAGTCAGGT	1069843	1069858	+
			NW_015622515.1 Exophiala spinifera strain CBS 89968 unplaced genomic scaffold supercont1.3, whole genome shotgun sequence	Euk516r_Reverse_Complement	2	...........G..C.	GGAGGGCAAGTGTGCT	1498563	1498578	+
			NW_015622515.1 Exophiala spinifera strain CBS 89968 unplaced genomic scaffold supercont1.3, whole genome shotgun sequence	Euk516r_Reverse_Complement	2	...........A.C..	GGAGGGCAAGTATCGT	2214422	2214437	-
			NW_015622516.1 Exophiala spinifera strain CBS 89968 unplaced genomic scaffold supercont1.4, whole genome shotgun sequence	Euk516r_Reverse_Complement	2	.A........C.....	GAAGGGCAAGCCTGGT	241151	241166	+
			NW_015622516.1 Exophiala spinifera strain CBS 89968 unplaced genomic scaffold supercont1.4, whole genome shotgun sequence	Euk516r_Reverse_Complement	2	......G.....A...	GGAGGGGAAGTCAGGT	536281	536296	+
			NW_015622516.1 Exophiala spinifera strain CBS 89968 unplaced genomic scaffold supercont1.4, whole genome shotgun sequence	Euk516r_Reverse_Complement	2	...T.C..........	GGATGCCAAGTCTGGT	1451389	1451404	+
			NW_015622516.1 Exophiala spinifera strain CBS 89968 unplaced genomic scaffold supercont1.4, whole genome shotgun sequence	Euk516r_Reverse_Complement	1	..........A.....	GGAGGGCAAGACTGGT	1741007	1741022	-
			NW_015622516.1 Exophiala spinifera strain CBS 89968 unplaced genomic scaffold supercont1.4, whole genome shotgun sequence	Euk1a	2	A.........G......	ATGGTTGATCGTGCCAG	1960404	1960420	-
			NW_015622516.1 Exophiala spinifera strain CBS 89968 unplaced genomic scaffold supercont1.4, whole genome shotgun sequence	Euk516r_Reverse_Complement	2	A..A............	AGAAGGCAAGTCTGGT	2840255	2840270	-
			NW_015622516.1 Exophiala spinifera strain CBS 89968 unplaced genomic scaffold supercont1.4, whole genome shotgun sequence	Euk1a	2	.A..G............	CAGGGTGATCCTGCCAG	3509031	3509047	-
			NW_015622517.1 Exophiala spinifera strain CBS 89968 unplaced genomic scaffold supercont1.5, whole genome shotgun sequence	Euk516r_Reverse_Complement	2	.....A.G........	GGAGGACGAGTCTGGT	305603	305618	+
			NW_015622517.1 Exophiala spinifera strain CBS 89968 unplaced genomic scaffold supercont1.5, whole genome shotgun sequence	Euk516r_Reverse_Complement	2	..........CG....	GGAGGGCAAGCGTGGT	3285293	3285308	+
			NW_015622517.1 Exophiala spinifera strain CBS 89968 unplaced genomic scaffold supercont1.5, whole genome shotgun sequence	Euk516r_Reverse_Complement	2	C.............A.	CGAGGGCAAGTCTGAT	3639965	3639980	+
			NW_015622518.1 Exophiala spinifera strain CBS 89968 unplaced genomic scaffold supercont1.6, whole genome shotgun sequence	Euk516r_Reverse_Complement	2	...A.......G....	GGAAGGCAAGTGTGGT	302794	302809	+
			NW_015622518.1 Exophiala spinifera strain CBS 89968 unplaced genomic scaffold supercont1.6, whole genome shotgun sequence	Euk516r_Reverse_Complement	2	...AT...........	GGAATGCAAGTCTGGT	443885	443900	-
			NW_015622518.1 Exophiala spinifera strain CBS 89968 unplaced genomic scaffold supercont1.6, whole genome shotgun sequence	Euk516r_Reverse_Complement	2	.....T......A...	GGAGGTCAAGTCAGGT	1518038	1518053	-
			NW_015622518.1 Exophiala spinifera strain CBS 89968 unplaced genomic scaffold supercont1.6, whole genome shotgun sequence	Euk1a	2	...A...........G.	CTGATTGATCCTGCCGG	1862812	1862828	-
			NW_015622518.1 Exophiala spinifera strain CBS 89968 unplaced genomic scaffold supercont1.6, whole genome shotgun sequence	Euk516r_Reverse_Complement	2	........GT......	GGAGGGCAGTTCTGGT	2420208	2420223	-
			NW_015622519.1 Exophiala spinifera strain CBS 89968 unplaced genomic scaffold supercont1.7, whole genome shotgun sequence	ITS1F	1	.C....................	CCTGGTCATTTAGAGGAAGTAA	242441	242462	-
			NW_015622519.1 Exophiala spinifera strain CBS 89968 unplaced genomic scaffold supercont1.7, whole genome shotgun sequence	Euk516r_Reverse_Complement	2	.......T.......A	GGAGGGCTAGTCTGGA	458223	458238	+
			NW_015622519.1 Exophiala spinifera strain CBS 89968 unplaced genomic scaffold supercont1.7, whole genome shotgun sequence	Euk1a	2	..C..........G...	CTCGTTGATCCTGGCAG	563911	563927	+
			NW_015622519.1 Exophiala spinifera strain CBS 89968 unplaced genomic scaffold supercont1.7, whole genome shotgun sequence	Euk1a	2	.G.............T.	CGGGTTGATCCTGCCTG	2395568	2395584	-
			NW_015622519.1 Exophiala spinifera strain CBS 89968 unplaced genomic scaffold supercont1.7, whole genome shotgun sequence	Euk516r_Reverse_Complement	2	......A........G	GGAGGGAAAGTCTGGG	2604578	2604593	+
			NW_015622520.1 Exophiala spinifera strain CBS 89968 unplaced genomic scaffold supercont1.8, whole genome shotgun sequence	Euk1a	2	..C..........A...	CTCGTTGATCCTGACAG	2490673	2490689	+
			NW_015622520.1 Exophiala spinifera strain CBS 89968 unplaced genomic scaffold supercont1.8, whole genome shotgun sequence	Euk516r_Reverse_Complement	2	.C...C..........	GCAGGCCAAGTCTGGT	2552638	2552653	+
			NW_015622521.1 Exophiala spinifera strain CBS 89968 unplaced genomic scaffold supercont1.9, whole genome shotgun sequence	Euk1a	2	..T.....A........	CTTGTTGAACCTGCCAG	1080586	1080602	+
			NW_015622523.1 Exophiala spinifera strain CBS 89968 unplaced genomic scaffold supercont1.11, whole genome shotgun sequence	Euk516r_Reverse_Complement	2	T............T..	TGAGGGCAAGTCTTGT	16136	16151	+
			NW_015622524.1 Exophiala spinifera strain CBS 89968 unplaced genomic scaffold supercont1.12, whole genome shotgun sequence	Euk516r_Reverse_Complement	2	A.......G.......	AGAGGGCAGGTCTGGT	103713	103728	+
	Refseq	GCF_000836115.1_Exop_spin_CBS89968_V1_genomic.fna	BCHD01000001.1 Exophiala spinifera DNA, scaffold: scaffold_0, strain: JCM 15939, whole genome shotgun sequence	Euk516r_Reverse_Complement	2	........C.C.....	GGAGGGCACGCCTGGT	184821	184836	+
			BCHD01000001.1 Exophiala spinifera DNA, scaffold: scaffold_0, strain: JCM 15939, whole genome shotgun sequence	ITS3	2	............GG......	GCATCGATGAAGGGCGCAGC	820165	820184	-
			BCHD01000001.1 Exophiala spinifera DNA, scaffold: scaffold_0, strain: JCM 15939, whole genome shotgun sequence	ITS2_Reverse_Complement	2	............GG......	GCATCGATGAAGGGCGCAGC	820165	820184	-
			BCHD01000001.1 Exophiala spinifera DNA, scaffold: scaffold_0, strain: JCM 15939, whole genome shotgun sequence	Euk516r_Reverse_Complement	2	..C.....T.......	GGCGGGCATGTCTGGT	1174030	1174045	-
			BCHD01000001.1 Exophiala spinifera DNA, scaffold: scaffold_0, strain: JCM 15939, whole genome shotgun sequence	Euk516r_Reverse_Complement	2	.....A.......C..	GGAGGACAAGTCTCGT	1306893	1306908	+
			BCHD01000001.1 Exophiala spinifera DNA, scaffold: scaffold_0, strain: JCM 15939, whole genome shotgun sequence	Euk1a	2	..C..C...........	CTCGTCGATCCTGCCAG	1902406	1902422	+
			BCHD01000001.1 Exophiala spinifera DNA, scaffold: scaffold_0, strain: JCM 15939, whole genome shotgun sequence	Euk516r_Reverse_Complement	2	.......C.....T..	GGAGGGCCAGTCTTGT	2089711	2089726	+
			BCHD01000001.1 Exophiala spinifera DNA, scaffold: scaffold_0, strain: JCM 15939, whole genome shotgun sequence	NL4_Reverse_Complement	2	...........G.G.....	CCGTCTTGAAAGAGGGACC	2154920	2154938	+
			BCHD01000001.1 Exophiala spinifera DNA, scaffold: scaffold_0, strain: JCM 15939, whole genome shotgun sequence	Euk1a	2	...........A...T.	CTGGTTGATCCAGCCTG	2977578	2977594	-
			BCHD01000001.1 Exophiala spinifera DNA, scaffold: scaffold_0, strain: JCM 15939, whole genome shotgun sequence	Euk516r_Reverse_Complement	2	.....AG.........	GGAGGAGAAGTCTGGT	4674269	4674284	+
			BCHD01000001.1 Exophiala spinifera DNA, scaffold: scaffold_0, strain: JCM 15939, whole genome shotgun sequence	Euk1a	2	..C.............A	CTCGTTGATCCTGCCAA	4972904	4972920	+
			BCHD01000002.1 Exophiala spinifera DNA, scaffold: scaffold_1, strain: JCM 15939, whole genome shotgun sequence	Euk516r_Reverse_Complement	2	.............C.A	GGAGGGCAAGTCTCGA	285574	285589	+
			BCHD01000002.1 Exophiala spinifera DNA, scaffold: scaffold_1, strain: JCM 15939, whole genome shotgun sequence	Euk516r_Reverse_Complement	2	.......G..C.....	GGAGGGCGAGCCTGGT	2019910	2019925	+
			BCHD01000002.1 Exophiala spinifera DNA, scaffold: scaffold_1, strain: JCM 15939, whole genome shotgun sequence	Euk516r_Reverse_Complement	1	....T...........	GGAGTGCAAGTCTGGT	3867719	3867734	+
			BCHD01000002.1 Exophiala spinifera DNA, scaffold: scaffold_1, strain: JCM 15939, whole genome shotgun sequence	Euk516r_Reverse_Complement	2	........CC......	GGAGGGCACCTCTGGT	3943136	3943151	-
			BCHD01000002.1 Exophiala spinifera DNA, scaffold: scaffold_1, strain: JCM 15939, whole genome shotgun sequence	Euk516r_Reverse_Complement	2	C..C............	CGACGGCAAGTCTGGT	4364431	4364446	-
			BCHD01000003.1 Exophiala spinifera DNA, scaffold: scaffold_2, strain: JCM 15939, whole genome shotgun sequence	Euk516r_Reverse_Complement	2	.....A.........A	GGAGGACAAGTCTGGA	584561	584576	-
			BCHD01000003.1 Exophiala spinifera DNA, scaffold: scaffold_2, strain: JCM 15939, whole genome shotgun sequence	Euk516r_Reverse_Complement	2	......G...C.....	GGAGGGGAAGCCTGGT	3144000	3144015	-
			BCHD01000003.1 Exophiala spinifera DNA, scaffold: scaffold_2, strain: JCM 15939, whole genome shotgun sequence	Euk516r_Reverse_Complement	2	..G.C...........	GGGGCGCAAGTCTGGT	3275085	3275100	+
			BCHD01000004.1 Exophiala spinifera DNA, scaffold: scaffold_3, strain: JCM 15939, whole genome shotgun sequence	Euk1a	2	.C..............C	CCGGTTGATCCTGCCAC	589418	589434	+
			BCHD01000004.1 Exophiala spinifera DNA, scaffold: scaffold_3, strain: JCM 15939, whole genome shotgun sequence	Euk516r_Reverse_Complement	2	.......G.......A	GGAGGGCGAGTCTGGA	1293223	1293238	-
			BCHD01000004.1 Exophiala spinifera DNA, scaffold: scaffold_3, strain: JCM 15939, whole genome shotgun sequence	Euk516r_Reverse_Complement	1	...C............	GGACGGCAAGTCTGGT	1627889	1627904	-
			BCHD01000004.1 Exophiala spinifera DNA, scaffold: scaffold_3, strain: JCM 15939, whole genome shotgun sequence	Euk516r_Reverse_Complement	2	.C...A..........	GCAGGACAAGTCTGGT	1768151	1768166	-
			BCHD01000004.1 Exophiala spinifera DNA, scaffold: scaffold_3, strain: JCM 15939, whole genome shotgun sequence	Euk516r_Reverse_Complement	2	...C...........C	GGACGGCAAGTCTGGC	1913469	1913484	-
			BCHD01000004.1 Exophiala spinifera DNA, scaffold: scaffold_3, strain: JCM 15939, whole genome shotgun sequence	Euk516r_Reverse_Complement	2	...A.....T......	GGAAGGCAATTCTGGT	2055068	2055083	+
			BCHD01000005.1 Exophiala spinifera DNA, scaffold: scaffold_4, strain: JCM 15939, whole genome shotgun sequence	ITS1F	1	..................A...	CTTGGTCATTTAGAGGAAATAA	222393	222414	+
			BCHD01000005.1 Exophiala spinifera DNA, scaffold: scaffold_4, strain: JCM 15939, whole genome shotgun sequence	Euk1a	1	.G...............	CGGGTTGATCCTGCCAG	262641	262657	-
			BCHD01000005.1 Exophiala spinifera DNA, scaffold: scaffold_4, strain: JCM 15939, whole genome shotgun sequence	Euk516r_Reverse_Complement	2	.C..C...........	GCAGCGCAAGTCTGGT	659452	659467	-
			BCHD01000005.1 Exophiala spinifera DNA, scaffold: scaffold_4, strain: JCM 15939, whole genome shotgun sequence	Euk516r_Reverse_Complement	2	......A...G.....	GGAGGGAAAGGCTGGT	1451297	1451312	-
			BCHD01000005.1 Exophiala spinifera DNA, scaffold: scaffold_4, strain: JCM 15939, whole genome shotgun sequence	Euk516r_Reverse_Complement	2	......T...C.....	GGAGGGTAAGCCTGGT	1976599	1976614	-
			BCHD01000006.1 Exophiala spinifera DNA, scaffold: scaffold_5, strain: JCM 15939, whole genome shotgun sequence	Euk516r_Reverse_Complement	2	T......T........	TGAGGGCTAGTCTGGT	930412	930427	+
			BCHD01000007.1 Exophiala spinifera DNA, scaffold: scaffold_6, strain: JCM 15939, whole genome shotgun sequence	Euk516r_Reverse_Complement	2	..T.......C.....	GGTGGGCAAGCCTGGT	1962271	1962286	+
			BCHD01000008.1 Exophiala spinifera DNA, scaffold: scaffold_7, strain: JCM 15939, whole genome shotgun sequence	Euk516r_Reverse_Complement	1	...............A	GGAGGGCAAGTCTGGA	429305	429320	+
			BCHD01000008.1 Exophiala spinifera DNA, scaffold: scaffold_7, strain: JCM 15939, whole genome shotgun sequence	Euk516r_Reverse_Complement	2	.T...........C..	GTAGGGCAAGTCTCGT	785131	785146	+
			BCHD01000008.1 Exophiala spinifera DNA, scaffold: scaffold_7, strain: JCM 15939, whole genome shotgun sequence	Euk1a	2	...A......A......	CTGATTGATCATGCCAG	1443483	1443499	+
			BCHD01000009.1 Exophiala spinifera DNA, scaffold: scaffold_8, strain: JCM 15939, whole genome shotgun sequence	Euk516r_Reverse_Complement	1	.......G........	GGAGGGCGAGTCTGGT	597704	597719	+
			BCHD01000009.1 Exophiala spinifera DNA, scaffold: scaffold_8, strain: JCM 15939, whole genome shotgun sequence	Euk516r_Reverse_Complement	2	...........A...G	GGAGGGCAAGTATGGG	1097608	1097623	-
			BCHD01000010.1 Exophiala spinifera DNA, scaffold: scaffold_9, strain: JCM 15939, whole genome shotgun sequence	Euk516r_Reverse_Complement	2	......T.......A.	GGAGGGTAAGTCTGAT	399731	399746	-
			BCHD01000010.1 Exophiala spinifera DNA, scaffold: scaffold_9, strain: JCM 15939, whole genome shotgun sequence	Euk1a	2	.......C..T......	CTGGTTGCTCTTGCCAG	735645	735661	+
			BCHD01000011.1 Exophiala spinifera DNA, scaffold: scaffold_10, strain: JCM 15939, whole genome shotgun sequence	Euk516r_Reverse_Complement	2	T.T.............	TGTGGGCAAGTCTGGT	677826	677841	+
			BCHD01000012.1 Exophiala spinifera DNA, scaffold: scaffold_11, strain: JCM 15939, whole genome shotgun sequence	Euk1a	1	.C...............	CCGGTTGATCCTGCCAG	229362	229378	+
			BCHD01000013.1 Exophiala spinifera DNA, scaffold: scaffold_12, strain: JCM 15939, whole genome shotgun sequence	Euk1a	2	.G.......T.......	CGGGTTGATTCTGCCAG	128132	128148	-
			BCHD01000014.1 Exophiala spinifera DNA, scaffold: scaffold_13, strain: JCM 15939, whole genome shotgun sequence	Euk516r_Reverse_Complement	2	.......T.....T..	GGAGGGCTAGTCTTGT	98389	98404	+
Fusarium solani	Genbank	GCA_002215905.1_ASM221590v1_genomic.fna	NGZQ01000001.1 Fusarium solani strain JS-169 scaffold1, whole genome shotgun sequence	Euk516r_Reverse_Complement	2	...........T..C.	GGAGGGCAAGTTTGCT	232044	232059	+
			NGZQ01000001.1 Fusarium solani strain JS-169 scaffold1, whole genome shotgun sequence	Euk516r_Reverse_Complement	2	..G........A....	GGGGGGCAAGTATGGT	2867840	2867855	-
			NGZQ01000001.1 Fusarium solani strain JS-169 scaffold1, whole genome shotgun sequence	Euk516r_Reverse_Complement	2	.......G..A.....	GGAGGGCGAGACTGGT	3156472	3156487	+
			NGZQ01000001.1 Fusarium solani strain JS-169 scaffold1, whole genome shotgun sequence	Euk516r_Reverse_Complement	1	T...............	TGAGGGCAAGTCTGGT	3427563	3427578	-
			NGZQ01000001.1 Fusarium solani strain JS-169 scaffold1, whole genome shotgun sequence	Euk516r_Reverse_Complement	2	.......G..C.....	GGAGGGCGAGCCTGGT	3708331	3708346	-
			NGZQ01000001.1 Fusarium solani strain JS-169 scaffold1, whole genome shotgun sequence	Euk516r_Reverse_Complement	2	......GC........	GGAGGGGCAGTCTGGT	4940461	4940476	-
			NGZQ01000001.1 Fusarium solani strain JS-169 scaffold1, whole genome shotgun sequence	Euk516r_Reverse_Complement	2	.....CA.........	GGAGGCAAAGTCTGGT	5327748	5327763	-
			NGZQ01000001.1 Fusarium solani strain JS-169 scaffold1, whole genome shotgun sequence	Euk516r_Reverse_Complement	2	T........C......	TGAGGGCAACTCTGGT	6254200	6254215	+
			NGZQ01000002.1 Fusarium solani strain JS-169 scaffold2, whole genome shotgun sequence	Euk516r_Reverse_Complement	2	.......G.......C	GGAGGGCGAGTCTGGC	246652	246667	-
			NGZQ01000002.1 Fusarium solani strain JS-169 scaffold2, whole genome shotgun sequence	Euk516r_Reverse_Complement	2	........C.G.....	GGAGGGCACGGCTGGT	616807	616822	+
			NGZQ01000002.1 Fusarium solani strain JS-169 scaffold2, whole genome shotgun sequence	Euk516r_Reverse_Complement	1	...........G....	GGAGGGCAAGTGTGGT	1661516	1661531	-
			NGZQ01000002.1 Fusarium solani strain JS-169 scaffold2, whole genome shotgun sequence	Euk1a	2	....AC...........	CTGGACGATCCTGCCAG	1924964	1924980	-
			NGZQ01000002.1 Fusarium solani strain JS-169 scaffold2, whole genome shotgun sequence	Euk1a	2	...A.....G.......	CTGATTGATGCTGCCAG	2033540	2033556	-
			NGZQ01000002.1 Fusarium solani strain JS-169 scaffold2, whole genome shotgun sequence	Euk516r_Reverse_Complement	2	C.........C.....	CGAGGGCAAGCCTGGT	2471024	2471039	-
			NGZQ01000002.1 Fusarium solani strain JS-169 scaffold2, whole genome shotgun sequence	Euk1a	2	.............T.C.	CTGGTTGATCCTGTCCG	3131571	3131587	-
			NGZQ01000002.1 Fusarium solani strain JS-169 scaffold2, whole genome shotgun sequence	Euk516r_Reverse_Complement	2	............A..A	GGAGGGCAAGTCAGGA	4015547	4015562	-
			NGZQ01000002.1 Fusarium solani strain JS-169 scaffold2, whole genome shotgun sequence	Euk516r_Reverse_Complement	2	C........C......	CGAGGGCAACTCTGGT	4305184	4305199	+
			NGZQ01000002.1 Fusarium solani strain JS-169 scaffold2, whole genome shotgun sequence	Euk516r_Reverse_Complement	2	.A........G.....	GAAGGGCAAGGCTGGT	4443536	4443551	-
			NGZQ01000002.1 Fusarium solani strain JS-169 scaffold2, whole genome shotgun sequence	Euk1a	2	...T....G........	CTGTTTGAGCCTGCCAG	5674312	5674328	-
			NGZQ01000003.1 Fusarium solani strain JS-169 scaffold3, whole genome shotgun sequence	Euk516r_Reverse_Complement	2	AA..............	AAAGGGCAAGTCTGGT	1743900	1743915	+
			NGZQ01000003.1 Fusarium solani strain JS-169 scaffold3, whole genome shotgun sequence	Euk1a	2	...T......A......	CTGTTTGATCATGCCAG	3049034	3049050	-
			NGZQ01000003.1 Fusarium solani strain JS-169 scaffold3, whole genome shotgun sequence	Euk516r_Reverse_Complement	2	..........GA....	GGAGGGCAAGGATGGT	3313130	3313145	+
			NGZQ01000003.1 Fusarium solani strain JS-169 scaffold3, whole genome shotgun sequence	Euk1a	2	..........T.T....	CTGGTTGATCTTTCCAG	4083680	4083696	-
			NGZQ01000004.1 Fusarium solani strain JS-169 scaffold4, whole genome shotgun sequence	Euk516r_Reverse_Complement	0	................	GGAGGGCAAGTCTGGT	13263	13278	-	SSU	-
			NGZQ01000004.1 Fusarium solani strain JS-169 scaffold4, whole genome shotgun sequence	ITS1F	1	..C...................	CTCGGTCATTTAGAGGAAGTAA	14447	14468	-	ITS1	266
			NGZQ01000004.1 Fusarium solani strain JS-169 scaffold4, whole genome shotgun sequence	ITS2_Reverse_Complement	0	....................	GCATCGATGAAGAACGCAGC	14694	14713	-
			NGZQ01000004.1 Fusarium solani strain JS-169 scaffold4, whole genome shotgun sequence	ITS3	0	....................	GCATCGATGAAGAACGCAGC	14694	14713	-	ITS2	359
			NGZQ01000004.1 Fusarium solani strain JS-169 scaffold4, whole genome shotgun sequence	ITS4_Reverse_Complement	0	....................	GCATATCAATAAGCGGAGGA	15034	15053	-
			NGZQ01000004.1 Fusarium solani strain JS-169 scaffold4, whole genome shotgun sequence	NL1	0	........................	GCATATCAATAAGCGGAGGAAAAG	15034	15057	-	LSU	606
			NGZQ01000004.1 Fusarium solani strain JS-169 scaffold4, whole genome shotgun sequence	NL4_Reverse_Complement	0	...................	CCGTCTTGAAACACGGACC	15622	15640	-
			NGZQ01000004.1 Fusarium solani strain JS-169 scaffold4, whole genome shotgun sequence	Euk516r_Reverse_Complement	2	A.............A.	AGAGGGCAAGTCTGAT	687191	687206	+
			NGZQ01000004.1 Fusarium solani strain JS-169 scaffold4, whole genome shotgun sequence	Euk516r_Reverse_Complement	2	.....C....G.....	GGAGGCCAAGGCTGGT	1245023	1245038	+
			NGZQ01000004.1 Fusarium solani strain JS-169 scaffold4, whole genome shotgun sequence	Euk516r_Reverse_Complement	2	............C..G	GGAGGGCAAGTCCGGG	2556061	2556076	-
			NGZQ01000004.1 Fusarium solani strain JS-169 scaffold4, whole genome shotgun sequence	Euk516r_Reverse_Complement	2	.A...........C..	GAAGGGCAAGTCTCGT	4327706	4327721	+
			NGZQ01000004.1 Fusarium solani strain JS-169 scaffold4, whole genome shotgun sequence	Euk516r_Reverse_Complement	2	AA..............	AAAGGGCAAGTCTGGT	4761935	4761950	-
			NGZQ01000004.1 Fusarium solani strain JS-169 scaffold4, whole genome shotgun sequence	Euk516r_Reverse_Complement	2	..G............A	GGGGGGCAAGTCTGGA	5003006	5003021	-
			NGZQ01000004.1 Fusarium solani strain JS-169 scaffold4, whole genome shotgun sequence	Euk1a	2	...C........A....	CTGCTTGATCCTACCAG	6529063	6529079	+
			NGZQ01000004.1 Fusarium solani strain JS-169 scaffold4, whole genome shotgun sequence	Euk1a	2	.....C.....A.....	CTGGTCGATCCAGCCAG	7194448	7194464	+
			NGZQ01000004.1 Fusarium solani strain JS-169 scaffold4, whole genome shotgun sequence	Euk516r_Reverse_Complement	2	..............CG	GGAGGGCAAGTCTGCG	7231744	7231759	-
			NGZQ01000004.1 Fusarium solani strain JS-169 scaffold4, whole genome shotgun sequence	Euk1a	1	.........T.......	CTGGTTGATTCTGCCAG	8738257	8738273	+	SSU	556
			NGZQ01000004.1 Fusarium solani strain JS-169 scaffold4, whole genome shotgun sequence	Euk516r_Reverse_Complement	0	................	GGAGGGCAAGTCTGGT	8738798	8738813	+
			NGZQ01000004.1 Fusarium solani strain JS-169 scaffold4, whole genome shotgun sequence	ITS1F	1	..C...................	CTCGGTCATTTAGAGGAAGTAA	8739982	8740003	+	ITS1	266
			NGZQ01000004.1 Fusarium solani strain JS-169 scaffold4, whole genome shotgun sequence	ITS2_Reverse_Complement	0	....................	GCATCGATGAAGAACGCAGC	8740229	8740248	+
			NGZQ01000004.1 Fusarium solani strain JS-169 scaffold4, whole genome shotgun sequence	ITS3	0	....................	GCATCGATGAAGAACGCAGC	8740229	8740248	+	ITS2	359
			NGZQ01000004.1 Fusarium solani strain JS-169 scaffold4, whole genome shotgun sequence	ITS4_Reverse_Complement	0	....................	GCATATCAATAAGCGGAGGA	8740569	8740588	+
			NGZQ01000004.1 Fusarium solani strain JS-169 scaffold4, whole genome shotgun sequence	NL1	0	........................	GCATATCAATAAGCGGAGGAAAAG	8740569	8740592	+	LSU	608
			NGZQ01000004.1 Fusarium solani strain JS-169 scaffold4, whole genome shotgun sequence	NL4_Reverse_Complement	0	...................	CCGTCTTGAAACACGGACC	8741159	8741177	+
			NGZQ01000004.1 Fusarium solani strain JS-169 scaffold4, whole genome shotgun sequence	Euk1a	1	.........T.......	CTGGTTGATTCTGCCAG	8746478	8746494	+	SSU	546
			NGZQ01000004.1 Fusarium solani strain JS-169 scaffold4, whole genome shotgun sequence	Euk516r_Reverse_Complement	0	................	GGAGGGCAAGTCTGGT	8747009	8747024	+
			NGZQ01000004.1 Fusarium solani strain JS-169 scaffold4, whole genome shotgun sequence	ITS2_Reverse_Complement	0	....................	GCATCGATGAAGAACGCAGC	8748424	8748443	+	ITS1	-
			NGZQ01000004.1 Fusarium solani strain JS-169 scaffold4, whole genome shotgun sequence	ITS3	0	....................	GCATCGATGAAGAACGCAGC	8748424	8748443	+	ITS2	356
			NGZQ01000004.1 Fusarium solani strain JS-169 scaffold4, whole genome shotgun sequence	ITS4_Reverse_Complement	0	....................	GCATATCAATAAGCGGAGGA	8748761	8748780	+
			NGZQ01000004.1 Fusarium solani strain JS-169 scaffold4, whole genome shotgun sequence	NL1	0	........................	GCATATCAATAAGCGGAGGAAAAG	8748761	8748784	+	LSU	600
			NGZQ01000004.1 Fusarium solani strain JS-169 scaffold4, whole genome shotgun sequence	NL4_Reverse_Complement	0	...................	CCGTCTTGAAACACGGACC	8749343	8749361	+
			NGZQ01000005.1 Fusarium solani strain JS-169 scaffold5, whole genome shotgun sequence	Euk516r_Reverse_Complement	2	...T.......T....	GGATGGCAAGTTTGGT	182987	183002	-
			NGZQ01000005.1 Fusarium solani strain JS-169 scaffold5, whole genome shotgun sequence	Euk516r_Reverse_Complement	2	...T...........G	GGATGGCAAGTCTGGG	2395439	2395454	-
			NGZQ01000005.1 Fusarium solani strain JS-169 scaffold5, whole genome shotgun sequence	Euk516r_Reverse_Complement	2	..C.....T.......	GGCGGGCATGTCTGGT	2828192	2828207	-
			NGZQ01000005.1 Fusarium solani strain JS-169 scaffold5, whole genome shotgun sequence	Euk516r_Reverse_Complement	2	..........G....A	GGAGGGCAAGGCTGGA	3557211	3557226	-
			NGZQ01000005.1 Fusarium solani strain JS-169 scaffold5, whole genome shotgun sequence	Euk516r_Reverse_Complement	2	...........T..C.	GGAGGGCAAGTTTGCT	3799455	3799470	+
			NGZQ01000006.1 Fusarium solani strain JS-169 scaffold6, whole genome shotgun sequence	Euk1a	2	..C.......T......	CTCGTTGATCTTGCCAG	452679	452695	-
			NGZQ01000006.1 Fusarium solani strain JS-169 scaffold6, whole genome shotgun sequence	Euk516r_Reverse_Complement	2	T....C..........	TGAGGCCAAGTCTGGT	834132	834147	+
			NGZQ01000006.1 Fusarium solani strain JS-169 scaffold6, whole genome shotgun sequence	Euk1a	2	......C...A......	CTGGTTCATCATGCCAG	1641800	1641816	+
			NGZQ01000006.1 Fusarium solani strain JS-169 scaffold6, whole genome shotgun sequence	Euk516r_Reverse_Complement	2	..........AT....	GGAGGGCAAGATTGGT	2628923	2628938	-
			NGZQ01000006.1 Fusarium solani strain JS-169 scaffold6, whole genome shotgun sequence	NL4_Reverse_Complement	2	.G...............G.	CGGTCTTGAAACACGGAGC	2926496	2926514	-
			NGZQ01000007.1 Fusarium solani strain JS-169 scaffold7, whole genome shotgun sequence	Euk516r_Reverse_Complement	2	.....TA.........	GGAGGTAAAGTCTGGT	2069054	2069069	+
			NGZQ01000008.1 Fusarium solani strain JS-169 scaffold8, whole genome shotgun sequence	Euk516r_Reverse_Complement	1	.....A..........	GGAGGACAAGTCTGGT	530187	530202	-
			NGZQ01000008.1 Fusarium solani strain JS-169 scaffold8, whole genome shotgun sequence	Euk1a	2	..........A...G..	CTGGTTGATCATGCGAG	1409149	1409165	+
			NGZQ01000008.1 Fusarium solani strain JS-169 scaffold8, whole genome shotgun sequence	Euk516r_Reverse_Complement	2	..T.........A...	GGTGGGCAAGTCAGGT	1436293	1436308	-
			NGZQ01000008.1 Fusarium solani strain JS-169 scaffold8, whole genome shotgun sequence	Euk1a	1	..........T......	CTGGTTGATCTTGCCAG	1806266	1806282	+
			NGZQ01000008.1 Fusarium solani strain JS-169 scaffold8, whole genome shotgun sequence	Euk516r_Reverse_Complement	2	..G...........T.	GGGGGGCAAGTCTGTT	2691306	2691321	+
			NGZQ01000009.1 Fusarium solani strain JS-169 scaffold9, whole genome shotgun sequence	Euk1a	2	...C.........T...	CTGCTTGATCCTGTCAG	52937	52953	-
			NGZQ01000009.1 Fusarium solani strain JS-169 scaffold9, whole genome shotgun sequence	Euk516r_Reverse_Complement	2	...........T...C	GGAGGGCAAGTTTGGC	703114	703129	-
			NGZQ01000009.1 Fusarium solani strain JS-169 scaffold9, whole genome shotgun sequence	Euk516r_Reverse_Complement	2	.....C.C........	GGAGGCCCAGTCTGGT	1601780	1601795	-
			NGZQ01000009.1 Fusarium solani strain JS-169 scaffold9, whole genome shotgun sequence	Euk1a	2	.....C.........G.	CTGGTCGATCCTGCCGG	1791882	1791898	-
			NGZQ01000010.1 Fusarium solani strain JS-169 scaffold10, whole genome shotgun sequence	Euk516r_Reverse_Complement	2	.......G.A......	GGAGGGCGAATCTGGT	9755	9770	-
			NGZQ01000010.1 Fusarium solani strain JS-169 scaffold10, whole genome shotgun sequence	Euk1a	2	......T...T......	CTGGTTTATCTTGCCAG	1269913	1269929	+
			NGZQ01000010.1 Fusarium solani strain JS-169 scaffold10, whole genome shotgun sequence	Euk516r_Reverse_Complement	2	...C......C.....	GGACGGCAAGCCTGGT	1630707	1630722	+
			NGZQ01000010.1 Fusarium solani strain JS-169 scaffold10, whole genome shotgun sequence	Euk516r_Reverse_Complement	2	...A........A...	GGAAGGCAAGTCAGGT	1948833	1948848	+
			NGZQ01000014.1 Fusarium solani strain JS-169 scaffold15, whole genome shotgun sequence	Euk1a	1	.........T.......	CTGGTTGATTCTGCCAG	2822	2838	+	SSU	557
			NGZQ01000014.1 Fusarium solani strain JS-169 scaffold15, whole genome shotgun sequence	Euk516r_Reverse_Complement	0	................	GGAGGGCAAGTCTGGT	3364	3379	+
			NGZQ01000014.1 Fusarium solani strain JS-169 scaffold15, whole genome shotgun sequence	ITS1F	1	..C...................	CTCGGTCATTTAGAGGAAGTAA	4548	4569	+	ITS1	266
			NGZQ01000014.1 Fusarium solani strain JS-169 scaffold15, whole genome shotgun sequence	ITS2_Reverse_Complement	0	....................	GCATCGATGAAGAACGCAGC	4795	4814	+
			NGZQ01000014.1 Fusarium solani strain JS-169 scaffold15, whole genome shotgun sequence	ITS3	0	....................	GCATCGATGAAGAACGCAGC	4795	4814	+	ITS2	359
			NGZQ01000014.1 Fusarium solani strain JS-169 scaffold15, whole genome shotgun sequence	ITS4_Reverse_Complement	0	....................	GCATATCAATAAGCGGAGGA	5135	5154	+
			NGZQ01000014.1 Fusarium solani strain JS-169 scaffold15, whole genome shotgun sequence	NL1	0	........................	GCATATCAATAAGCGGAGGAAAAG	5135	5158	+	LSU	-
			NGZQ01000014.1 Fusarium solani strain JS-169 scaffold15, whole genome shotgun sequence	Euk1a	1	.........T.......	CTGGTTGATTCTGCCAG	5538	5554	+	SSU	556
			NGZQ01000014.1 Fusarium solani strain JS-169 scaffold15, whole genome shotgun sequence	Euk516r_Reverse_Complement	0	................	GGAGGGCAAGTCTGGT	6079	6094	+
			NGZQ01000014.1 Fusarium solani strain JS-169 scaffold15, whole genome shotgun sequence	ITS1F	2	.CC...................	CCCGGTCATTTAGAGGAAGTAA	7265	7286	+	ITS1	2177
			NGZQ01000014.1 Fusarium solani strain JS-169 scaffold15, whole genome shotgun sequence	ITS2_Reverse_Complement	0	....................	GCATCGATGAAGAACGCAGC	9423	9442	+
			NGZQ01000014.1 Fusarium solani strain JS-169 scaffold15, whole genome shotgun sequence	ITS3	0	....................	GCATCGATGAAGAACGCAGC	9423	9442	+	ITS2	353
			NGZQ01000014.1 Fusarium solani strain JS-169 scaffold15, whole genome shotgun sequence	ITS4_Reverse_Complement	0	....................	GCATATCAATAAGCGGAGGA	9757	9776	+
			NGZQ01000014.1 Fusarium solani strain JS-169 scaffold15, whole genome shotgun sequence	NL1	0	........................	GCATATCAATAAGCGGAGGAAAAG	9757	9780	+	LSU	613
			NGZQ01000014.1 Fusarium solani strain JS-169 scaffold15, whole genome shotgun sequence	NL4_Reverse_Complement	0	...................	CCGTCTTGAAACACGGACC	10352	10370	+
			NGZQ01000015.1 Fusarium solani strain JS-169 scaffold16, whole genome shotgun sequence	Euk516r_Reverse_Complement	2	.......G.A......	GGAGGGCGAATCTGGT	9360	9375	-
			NGZQ01000016.1 Fusarium solani strain JS-169 scaffold17, whole genome shotgun sequence	Euk516r_Reverse_Complement	2	.......G.A......	GGAGGGCGAATCTGGT	2779	2794	+
Malassezia furfur	Genbank	GCA_002551515.1_Malafurf_genomic.fna	LMYL01000009.1 Malassezia furfur strain CBS 1878 scaffold9_size75948, whole genome shotgun sequence	Euk1a	2	.......T........C	CTGGTTGTTCCTGCCAC	2760	2776	+
			LMYL01000018.1 Malassezia furfur strain CBS 1878 scaffold18_size67085, whole genome shotgun sequence	Euk1a	2	..........A....T.	CTGGTTGATCATGCCTG	27331	27347	+
			LMYL01000023.1 Malassezia furfur strain CBS 1878 scaffold23_size61596, whole genome shotgun sequence	Euk516r_Reverse_Complement	2	..CA............	GGCAGGCAAGTCTGGT	9963	9978	+
			LMYL01000024.1 Malassezia furfur strain CBS 1878 scaffold24_size61269, whole genome shotgun sequence	Euk516r_Reverse_Complement	2	A..............C	AGAGGGCAAGTCTGGC	29870	29885	+
			LMYL01000068.1 Malassezia furfur strain CBS 1878 scaffold68_size40704, whole genome shotgun sequence	Euk1a	2	..C..........T...	CTCGTTGATCCTGTCAG	35257	35273	-
			LMYL01000070.1 Malassezia furfur strain CBS 1878 scaffold70_size40428, whole genome shotgun sequence	Euk516r_Reverse_Complement	2	...T......C.....	GGATGGCAAGCCTGGT	29945	29960	+
			LMYL01000111.1 Malassezia furfur strain CBS 1878 scaffold111_size31002, whole genome shotgun sequence	Euk516r_Reverse_Complement	2	.C........G.....	GCAGGGCAAGGCTGGT	15243	15258	+
			LMYL01000283.1 Malassezia furfur strain CBS 1878 scaffold283_size14920, whole genome shotgun sequence	Euk516r_Reverse_Complement	2	......G........A	GGAGGGGAAGTCTGGA	4968	4983	+
			LMYL01000441.1 Malassezia furfur strain CBS 1878 scaffold441_size8687, whole genome shotgun sequence	Euk1a	1	.........T.......	CTGGTTGATTCTGCCAG	4870	4886	-	SSU	557
			LMYL01000441.1 Malassezia furfur strain CBS 1878 scaffold441_size8687, whole genome shotgun sequence	Euk516r_Reverse_Complement	0	................	GGAGGGCAAGTCTGGT	5412	5427	-
			LMYL01000441.1 Malassezia furfur strain CBS 1878 scaffold441_size8687, whole genome shotgun sequence	ITS1F	0	......................	CTTGGTCATTTAGAGGAAGTAA	6593	6614	-	ITS1	326
			LMYL01000441.1 Malassezia furfur strain CBS 1878 scaffold441_size8687, whole genome shotgun sequence	ITS2_Reverse_Complement	1	C...................	CCATCGATGAAGAACGCAGC	6900	6919	-
			LMYL01000441.1 Malassezia furfur strain CBS 1878 scaffold441_size8687, whole genome shotgun sequence	ITS3	1	C...................	CCATCGATGAAGAACGCAGC	6900	6919	-	ITS2	556
			LMYL01000441.1 Malassezia furfur strain CBS 1878 scaffold441_size8687, whole genome shotgun sequence	ITS4_Reverse_Complement	1	........T...........	GCATATCATTAAGCGGAGGA	7437	7456	-
			LMYL01000441.1 Malassezia furfur strain CBS 1878 scaffold441_size8687, whole genome shotgun sequence	NL1	1	........T...............	GCATATCATTAAGCGGAGGAAAAG	7437	7460	-	LSU	641
			LMYL01000441.1 Malassezia furfur strain CBS 1878 scaffold441_size8687, whole genome shotgun sequence	NL4_Reverse_Complement	0	...................	CCGTCTTGAAACACGGACC	8060	8078	-
			LMYL01000537.1 Malassezia furfur strain CBS 1878 scaffold537_size6280, whole genome shotgun sequence	Euk1a	2	..............GT.	CTGGTTGATCCTGCGTG	1297	1313	-
			LMYL01000726.1 Malassezia furfur strain CBS 1878 scaffold726_size3400, whole genome shotgun sequence	Euk516r_Reverse_Complement	2	...C..........C.	GGACGGCAAGTCTGCT	409	424	+
			LMYL01001231.1 Malassezia furfur strain CBS 1878 scaffold1243_size1012, whole genome shotgun sequence	ITS4_Reverse_Complement	0	....................	GCATATCAATAAGCGGAGGA	212	231	-	ITS2	-
			LMYL01001231.1 Malassezia furfur strain CBS 1878 scaffold1243_size1012, whole genome shotgun sequence	NL1	0	........................	GCATATCAATAAGCGGAGGAAAAG	212	235	-	LSU	603
			LMYL01001231.1 Malassezia furfur strain CBS 1878 scaffold1243_size1012, whole genome shotgun sequence	NL4_Reverse_Complement	0	...................	CCGTCTTGAAACACGGACC	797	815	-
Malassezia globosa	Refseq	GCF_000181695.1_ASM18169v1_genomic.fna	NW_001849859.1 Malassezia globosa CBS 7966 MGL_SF_11.1, whole genome shotgun sequence	Euk1a	1	.........T.......	CTGGTTGATTCTGCCAG	137081	137097	+	SSU	545
			NW_001849859.1 Malassezia globosa CBS 7966 MGL_SF_11.1, whole genome shotgun sequence	Euk516r_Reverse_Complement	0	................	GGAGGGCAAGTCTGGT	137611	137626	+
			NW_001849859.1 Malassezia globosa CBS 7966 MGL_SF_11.1, whole genome shotgun sequence	ITS1F	0	......................	CTTGGTCATTTAGAGGAAGTAA	138788	138809	+	ITS1	369
			NW_001849859.1 Malassezia globosa CBS 7966 MGL_SF_11.1, whole genome shotgun sequence	ITS2_Reverse_Complement	1	C...................	CCATCGATGAAGAACGCAGC	139138	139157	+
			NW_001849859.1 Malassezia globosa CBS 7966 MGL_SF_11.1, whole genome shotgun sequence	ITS3	1	C...................	CCATCGATGAAGAACGCAGC	139138	139157	+	ITS2	475
			NW_001849859.1 Malassezia globosa CBS 7966 MGL_SF_11.1, whole genome shotgun sequence	ITS4_Reverse_Complement	0	....................	GCATATCAATAAGCGGAGGA	139594	139613	+
			NW_001849859.1 Malassezia globosa CBS 7966 MGL_SF_11.1, whole genome shotgun sequence	NL1	0	........................	GCATATCAATAAGCGGAGGAAAAG	139594	139617	+	LSU	643
			NW_001849859.1 Malassezia globosa CBS 7966 MGL_SF_11.1, whole genome shotgun sequence	NL4_Reverse_Complement	0	...................	CCGTCTTGAAACACGGACC	140219	140237	+
			NW_001849861.1 Malassezia globosa CBS 7966 MGL_SF_10.1, whole genome shotgun sequence	Euk516r_Reverse_Complement	2	C..C............	CGACGGCAAGTCTGGT	202439	202454	+
			NW_001849861.1 Malassezia globosa CBS 7966 MGL_SF_10.1, whole genome shotgun sequence	Euk516r_Reverse_Complement	2	.C.A............	GCAAGGCAAGTCTGGT	393910	393925	+
			NW_001849864.1 Malassezia globosa CBS 7966 mgl_sf_8.1, whole genome shotgun sequence	Euk516r_Reverse_Complement	2	............G.C.	GGAGGGCAAGTCGGCT	200941	200956	+
			NW_001849867.1 Malassezia globosa CBS 7966 mgl_sf_5.2, whole genome shotgun sequence	Euk516r_Reverse_Complement	2	........T....C..	GGAGGGCATGTCTCGT	425282	425297	+
			NW_001849874.1 Malassezia globosa CBS 7966 mgl_sf_1.1, whole genome shotgun sequence	NL4_Reverse_Complement	2	........G.........T	CCGTCTTGGAACACGGACT	138852	138870	-
			NW_001849874.1 Malassezia globosa CBS 7966 mgl_sf_1.1, whole genome shotgun sequence	Euk516r_Reverse_Complement	2	.....T.........C	GGAGGTCAAGTCTGGC	186645	186660	-
Malassezia pachydermatis	Genbank	GCA_001264975.1_ASM126497v1_genomic.fna	NW_017253139.1 Malassezia pachydermatis strain CBS 1879 chromosome Unknown scaffold2, whole genome shotgun sequence	Euk516r_Reverse_Complement	2	............AC..	GGAGGGCAAGTCACGT	806556	806571	+
			NW_017253140.1 Malassezia pachydermatis strain CBS 1879 chromosome Unknown scaffold3, whole genome shotgun sequence	Euk516r_Reverse_Complement	2	........T....C..	GGAGGGCATGTCTCGT	763560	763575	+
			NW_017253141.1 Malassezia pachydermatis strain CBS 1879 chromosome Unknown scaffold4, whole genome shotgun sequence	Euk516r_Reverse_Complement	2	.A........C.....	GAAGGGCAAGCCTGGT	591340	591355	-
			NW_017253141.1 Malassezia pachydermatis strain CBS 1879 chromosome Unknown scaffold4, whole genome shotgun sequence	Euk1a	2	.C.A.............	CCGATTGATCCTGCCAG	650539	650555	+
			NW_017253142.1 Malassezia pachydermatis strain CBS 1879 chromosome Unknown scaffold5, whole genome shotgun sequence	Euk516r_Reverse_Complement	2	.......C...T....	GGAGGGCCAGTTTGGT	17028	17043	-
			NW_017253142.1 Malassezia pachydermatis strain CBS 1879 chromosome Unknown scaffold5, whole genome shotgun sequence	Euk516r_Reverse_Complement	2	........C..T....	GGAGGGCACGTTTGGT	388743	388758	-
			NW_017253153.1 Malassezia pachydermatis strain CBS 1879 chromosome Unknown scaffold16, whole genome shotgun sequence	Euk1a	1	.........T.......	CTGGTTGATTCTGCCAG	2037	2053	-	SSU	552
			NW_017253153.1 Malassezia pachydermatis strain CBS 1879 chromosome Unknown scaffold16, whole genome shotgun sequence	Euk516r_Reverse_Complement	0	................	GGAGGGCAAGTCTGGT	2574	2589	-
			NW_017253153.1 Malassezia pachydermatis strain CBS 1879 chromosome Unknown scaffold16, whole genome shotgun sequence	ITS1F	0	......................	CTTGGTCATTTAGAGGAAGTAA	3751	3772	-	ITS1	303
			NW_017253153.1 Malassezia pachydermatis strain CBS 1879 chromosome Unknown scaffold16, whole genome shotgun sequence	ITS2_Reverse_Complement	1	C...................	CCATCGATGAAGAACGCAGC	4035	4054	-
			NW_017253153.1 Malassezia pachydermatis strain CBS 1879 chromosome Unknown scaffold16, whole genome shotgun sequence	ITS3	1	C...................	CCATCGATGAAGAACGCAGC	4035	4054	-	ITS2	529
			NW_017253153.1 Malassezia pachydermatis strain CBS 1879 chromosome Unknown scaffold16, whole genome shotgun sequence	ITS4_Reverse_Complement	0	....................	GCATATCAATAAGCGGAGGA	4545	4564	-
			NW_017253153.1 Malassezia pachydermatis strain CBS 1879 chromosome Unknown scaffold16, whole genome shotgun sequence	NL1	1	....................G...	GCATATCAATAAGCGGAGGAGAAG	4545	4568	-	LSU	639
			NW_017253153.1 Malassezia pachydermatis strain CBS 1879 chromosome Unknown scaffold16, whole genome shotgun sequence	NL4_Reverse_Complement	0	...................	CCGTCTTGAAACACGGACC	5166	5184	-
			NW_017253164.1 Malassezia pachydermatis strain CBS 1879 chromosome Unknown scaffold28, whole genome shotgun sequence	ITS2_Reverse_Complement	0	....................	GCATCGATGAAGAACGCAGC	264	283	+	ITS1	-
			NW_017253164.1 Malassezia pachydermatis strain CBS 1879 chromosome Unknown scaffold28, whole genome shotgun sequence	ITS3	0	....................	GCATCGATGAAGAACGCAGC	264	283	+	ITS2	-
			NW_017253164.1 Malassezia pachydermatis strain CBS 1879 chromosome Unknown scaffold28, whole genome shotgun sequence	NL4_Reverse_Complement	0	...................	CCGTCTTGAAACACGGACC	1137	1155	+	LSU	-
	Refseq	GCF_001278385.1_MalaPachy_genomic.fna	LFGB01000003.1 Malassezia pachydermatis strain CBS 1879 MP1879_opera_scaffold_34, whole genome shotgun sequence	ITS1F	1	..................C...	CTTGGTCATTTAGAGGAACTAA	564	585	+
			LFGB01000009.1 Malassezia pachydermatis strain CBS 1879 MP1879_opera_scaffold_3, whole genome shotgun sequence	Euk516r_Reverse_Complement	2	.A........C.....	GAAGGGCAAGCCTGGT	594810	594825	-
			LFGB01000009.1 Malassezia pachydermatis strain CBS 1879 MP1879_opera_scaffold_3, whole genome shotgun sequence	Euk1a	2	.C.A.............	CCGATTGATCCTGCCAG	650786	650802	+
			LFGB01000018.1 Malassezia pachydermatis strain CBS 1879 MP1879_opera_scaffold_1, whole genome shotgun sequence	Euk516r_Reverse_Complement	2	........T....C..	GGAGGGCATGTCTCGT	883882	883897	+
			LFGB01000025.1 Malassezia pachydermatis strain CBS 1879 MP1879_opera_scaffold_7, whole genome shotgun sequence	Euk516r_Reverse_Complement	2	.......C...T....	GGAGGGCCAGTTTGGT	18196	18211	-
			LFGB01000025.1 Malassezia pachydermatis strain CBS 1879 MP1879_opera_scaffold_7, whole genome shotgun sequence	Euk516r_Reverse_Complement	2	........C..T....	GGAGGGCACGTTTGGT	389890	389905	-
			LFGB01000029.1 Malassezia pachydermatis strain CBS 1879 MP1879_opera_scaffold_4, whole genome shotgun sequence	Euk516r_Reverse_Complement	2	............AC..	GGAGGGCAAGTCACGT	422373	422388	+
			LFGB01000031.1 Malassezia pachydermatis strain CBS 1879 MP1879_9826, whole genome shotgun sequence	ITS4_Reverse_Complement	0	....................	GCATATCAATAAGCGGAGGA	144	163	+	ITS2	-
			LFGB01000031.1 Malassezia pachydermatis strain CBS 1879 MP1879_9826, whole genome shotgun sequence	NL1	0	........................	GCATATCAATAAGCGGAGGAAAAG	144	167	+	LSU	-
			LFGB01000034.1 Malassezia pachydermatis strain CBS 1879 MP1879_opera_scaffold_33, whole genome shotgun sequence	Euk1a	0	.................	CTGGTTGATCCTGCCAG	508	524	-	SSU	-
			LFGB01000057.1 Malassezia pachydermatis strain CBS 1879 MP1879_opera_scaffold_17, whole genome shotgun sequence	Euk1a	1	.........T.......	CTGGTTGATTCTGCCAG	1522	1538	-	SSU	552
			LFGB01000057.1 Malassezia pachydermatis strain CBS 1879 MP1879_opera_scaffold_17, whole genome shotgun sequence	Euk516r_Reverse_Complement	0	................	GGAGGGCAAGTCTGGT	2059	2074	-
			LFGB01000057.1 Malassezia pachydermatis strain CBS 1879 MP1879_opera_scaffold_17, whole genome shotgun sequence	ITS1F	0	......................	CTTGGTCATTTAGAGGAAGTAA	3236	3257	-	ITS1	303
			LFGB01000057.1 Malassezia pachydermatis strain CBS 1879 MP1879_opera_scaffold_17, whole genome shotgun sequence	ITS2_Reverse_Complement	1	C...................	CCATCGATGAAGAACGCAGC	3520	3539	-
			LFGB01000057.1 Malassezia pachydermatis strain CBS 1879 MP1879_opera_scaffold_17, whole genome shotgun sequence	ITS3	1	C...................	CCATCGATGAAGAACGCAGC	3520	3539	-	ITS2	-
			LFGB01000057.1 Malassezia pachydermatis strain CBS 1879 MP1879_opera_scaffold_17, whole genome shotgun sequence	NL4_Reverse_Complement	0	...................	CCGTCTTGAAACACGGACC	4472	4490	-	LSU	-
Penicillium chrysogenum	Genbank	GCA_000710275.1_ASM71027v1_genomic.fna	CM002798.1 Penicillium chrysogenum strain P2niaD18 chromosome I, whole genome shotgun sequence	Euk516r_Reverse_Complement	2	C.......G.......	CGAGGGCAGGTCTGGT	208993	209008	+
			CM002798.1 Penicillium chrysogenum strain P2niaD18 chromosome I, whole genome shotgun sequence	Euk516r_Reverse_Complement	2	.......G...G....	GGAGGGCGAGTGTGGT	1237234	1237249	+
			CM002798.1 Penicillium chrysogenum strain P2niaD18 chromosome I, whole genome shotgun sequence	Euk516r_Reverse_Complement	2	..........G.C...	GGAGGGCAAGGCCGGT	1694093	1694108	+
			CM002798.1 Penicillium chrysogenum strain P2niaD18 chromosome I, whole genome shotgun sequence	Euk516r_Reverse_Complement	2	..........AG....	GGAGGGCAAGAGTGGT	3071953	3071968	-
			CM002798.1 Penicillium chrysogenum strain P2niaD18 chromosome I, whole genome shotgun sequence	Euk516r_Reverse_Complement	2	...A...G........	GGAAGGCGAGTCTGGT	4860304	4860319	+
			CM002798.1 Penicillium chrysogenum strain P2niaD18 chromosome I, whole genome shotgun sequence	Euk516r_Reverse_Complement	2	...........T..C.	GGAGGGCAAGTTTGCT	5518961	5518976	-
			CM002798.1 Penicillium chrysogenum strain P2niaD18 chromosome I, whole genome shotgun sequence	Euk516r_Reverse_Complement	2	..........G....G	GGAGGGCAAGGCTGGG	6684890	6684905	+
			CM002798.1 Penicillium chrysogenum strain P2niaD18 chromosome I, whole genome shotgun sequence	Euk516r_Reverse_Complement	2	..........G.C...	GGAGGGCAAGGCCGGT	8791919	8791934	+
			CM002798.1 Penicillium chrysogenum strain P2niaD18 chromosome I, whole genome shotgun sequence	Euk516r_Reverse_Complement	2	.A.....G........	GAAGGGCGAGTCTGGT	10334210	10334225	+
			CM002799.1 Penicillium chrysogenum strain P2niaD18 chromosome II, whole genome shotgun sequence	Euk516r_Reverse_Complement	2	..........G....A	GGAGGGCAAGGCTGGA	2060525	2060540	-
			CM002799.1 Penicillium chrysogenum strain P2niaD18 chromosome II, whole genome shotgun sequence	Euk516r_Reverse_Complement	2	.....C....A.....	GGAGGCCAAGACTGGT	2922740	2922755	-
			CM002799.1 Penicillium chrysogenum strain P2niaD18 chromosome II, whole genome shotgun sequence	Euk516r_Reverse_Complement	2	..G........A....	GGGGGGCAAGTATGGT	2928407	2928422	+
			CM002799.1 Penicillium chrysogenum strain P2niaD18 chromosome II, whole genome shotgun sequence	Euk516r_Reverse_Complement	2	.............T.C	GGAGGGCAAGTCTTGC	5247547	5247562	+
			CM002799.1 Penicillium chrysogenum strain P2niaD18 chromosome II, whole genome shotgun sequence	Euk516r_Reverse_Complement	2	..........C...C.	GGAGGGCAAGCCTGCT	5307121	5307136	+
			CM002799.1 Penicillium chrysogenum strain P2niaD18 chromosome II, whole genome shotgun sequence	Euk516r_Reverse_Complement	2	...........T...C	GGAGGGCAAGTTTGGC	6673035	6673050	+
			CM002799.1 Penicillium chrysogenum strain P2niaD18 chromosome II, whole genome shotgun sequence	Euk516r_Reverse_Complement	2	..........A...T.	GGAGGGCAAGACTGTT	8065741	8065756	-
			CM002799.1 Penicillium chrysogenum strain P2niaD18 chromosome II, whole genome shotgun sequence	Euk516r_Reverse_Complement	2	.......G.......A	GGAGGGCGAGTCTGGA	8269477	8269492	+
			CM002799.1 Penicillium chrysogenum strain P2niaD18 chromosome II, whole genome shotgun sequence	Euk516r_Reverse_Complement	2	.CC.............	GCCGGGCAAGTCTGGT	9279775	9279790	+
			CM002800.1 Penicillium chrysogenum strain P2niaD18 chromosome III, whole genome shotgun sequence	Euk516r_Reverse_Complement	2	A.............T.	AGAGGGCAAGTCTGTT	1159893	1159908	-
			CM002800.1 Penicillium chrysogenum strain P2niaD18 chromosome III, whole genome shotgun sequence	Euk516r_Reverse_Complement	2	T.........A.....	TGAGGGCAAGACTGGT	1300837	1300852	-
			CM002800.1 Penicillium chrysogenum strain P2niaD18 chromosome III, whole genome shotgun sequence	Euk516r_Reverse_Complement	2	....TA..........	GGAGTACAAGTCTGGT	1856932	1856947	-
			CM002800.1 Penicillium chrysogenum strain P2niaD18 chromosome III, whole genome shotgun sequence	Euk1a	2	GA...............	GAGGTTGATCCTGCCAG	2355867	2355883	-
			CM002801.1 Penicillium chrysogenum strain P2niaD18 chromosome IV, whole genome shotgun sequence	Euk516r_Reverse_Complement	2	...C........G...	GGACGGCAAGTCGGGT	581524	581539	+
			CM002801.1 Penicillium chrysogenum strain P2niaD18 chromosome IV, whole genome shotgun sequence	Euk516r_Reverse_Complement	2	.....A.......A..	GGAGGACAAGTCTAGT	644693	644708	+
			CM002801.1 Penicillium chrysogenum strain P2niaD18 chromosome IV, whole genome shotgun sequence	Euk1a	1	.......G.........	CTGGTTGGTCCTGCCAG	2468169	2468185	-
			CM002801.1 Penicillium chrysogenum strain P2niaD18 chromosome IV, whole genome shotgun sequence	NL4_Reverse_Complement	2	......G....G.......	CCGTCTGGAAAGACGGACC	2637198	2637216	+
			CM002801.1 Penicillium chrysogenum strain P2niaD18 chromosome IV, whole genome shotgun sequence	Euk1a	2	...............GA	CTGGTTGATCCTGCCGA	2927585	2927601	+
			CM002801.1 Penicillium chrysogenum strain P2niaD18 chromosome IV, whole genome shotgun sequence	Euk1a	2	.G.......A.......	CGGGTTGATACTGCCAG	3005243	3005259	-
			CM002801.1 Penicillium chrysogenum strain P2niaD18 chromosome IV, whole genome shotgun sequence	Euk1a	1	.........T.......	CTGGTTGATTCTGCCAG	3028534	3028550	-	SSU	558
			CM002801.1 Penicillium chrysogenum strain P2niaD18 chromosome IV, whole genome shotgun sequence	Euk516r_Reverse_Complement	0	................	GGAGGGCAAGTCTGGT	3029077	3029092	-
			CM002801.1 Penicillium chrysogenum strain P2niaD18 chromosome IV, whole genome shotgun sequence	ITS1F	1	..C...................	CTCGGTCATTTAGAGGAAGTAA	3030262	3030283	-	ITS1	292
			CM002801.1 Penicillium chrysogenum strain P2niaD18 chromosome IV, whole genome shotgun sequence	ITS2_Reverse_Complement	0	....................	GCATCGATGAAGAACGCAGC	3030535	3030554	-
			CM002801.1 Penicillium chrysogenum strain P2niaD18 chromosome IV, whole genome shotgun sequence	ITS3	0	....................	GCATCGATGAAGAACGCAGC	3030535	3030554	-	ITS2	349
			CM002801.1 Penicillium chrysogenum strain P2niaD18 chromosome IV, whole genome shotgun sequence	ITS4_Reverse_Complement	0	....................	GCATATCAATAAGCGGAGGA	3030865	3030884	-
			CM002801.1 Penicillium chrysogenum strain P2niaD18 chromosome IV, whole genome shotgun sequence	NL1	0	........................	GCATATCAATAAGCGGAGGAAAAG	3030865	3030888	-	LSU	613
			CM002801.1 Penicillium chrysogenum strain P2niaD18 chromosome IV, whole genome shotgun sequence	NL4_Reverse_Complement	0	...................	CCGTCTTGAAACACGGACC	3031460	3031478	-
			CM002801.1 Penicillium chrysogenum strain P2niaD18 chromosome IV, whole genome shotgun sequence	Euk1a	1	.........T.......	CTGGTTGATTCTGCCAG	3037383	3037399	-	SSU	558
			CM002801.1 Penicillium chrysogenum strain P2niaD18 chromosome IV, whole genome shotgun sequence	Euk516r_Reverse_Complement	0	................	GGAGGGCAAGTCTGGT	3037926	3037941	-
			CM002801.1 Penicillium chrysogenum strain P2niaD18 chromosome IV, whole genome shotgun sequence	ITS1F	1	..C...................	CTCGGTCATTTAGAGGAAGTAA	3039111	3039132	-	ITS1	292
			CM002801.1 Penicillium chrysogenum strain P2niaD18 chromosome IV, whole genome shotgun sequence	ITS2_Reverse_Complement	0	....................	GCATCGATGAAGAACGCAGC	3039384	3039403	-
			CM002801.1 Penicillium chrysogenum strain P2niaD18 chromosome IV, whole genome shotgun sequence	ITS3	0	....................	GCATCGATGAAGAACGCAGC	3039384	3039403	-	ITS2	349
			CM002801.1 Penicillium chrysogenum strain P2niaD18 chromosome IV, whole genome shotgun sequence	ITS4_Reverse_Complement	0	....................	GCATATCAATAAGCGGAGGA	3039714	3039733	-
			CM002801.1 Penicillium chrysogenum strain P2niaD18 chromosome IV, whole genome shotgun sequence	NL1	0	........................	GCATATCAATAAGCGGAGGAAAAG	3039714	3039737	-	LSU	613
			CM002801.1 Penicillium chrysogenum strain P2niaD18 chromosome IV, whole genome shotgun sequence	NL4_Reverse_Complement	0	...................	CCGTCTTGAAACACGGACC	3040309	3040327	-
Saccharomyces cerevisiae	Refseq	GCF_000146045.2_R64_genomic.fna	NC_001136.10 Saccharomyces cerevisiae S288C chromosome IV, complete sequence	Euk516r_Reverse_Complement	2	...A.........T..	GGAAGGCAAGTCTTGT	1323716	1323731	+
			NC_001136.10 Saccharomyces cerevisiae S288C chromosome IV, complete sequence	Euk516r_Reverse_Complement	2	....C.T.........	GGAGCGTAAGTCTGGT	1403756	1403771	-
			NC_001139.9 Saccharomyces cerevisiae S288C chromosome VII, complete sequence	Euk516r_Reverse_Complement	2	.........A.T....	GGAGGGCAAATTTGGT	633564	633579	-
			NC_001141.2 Saccharomyces cerevisiae S288C chromosome IX, complete sequence	Euk516r_Reverse_Complement	2	...A.T..........	GGAAGTCAAGTCTGGT	196752	196767	-
			NC_001144.5 Saccharomyces cerevisiae S288C chromosome XII, complete sequence	Euk1a	0	.................	CTGGTTGATCCTGCCAG	611311	611327	-	SSU	559
			NC_001144.5 Saccharomyces cerevisiae S288C chromosome XII, complete sequence	Euk516r_Reverse_Complement	0	................	GGAGGGCAAGTCTGGT	611855	611870	-
			NC_001144.5 Saccharomyces cerevisiae S288C chromosome XII, complete sequence	ITS1F	1	..................C...	CTTGGTCATTTAGAGGAACTAA	613040	613061	-	ITS1	478
			NC_001144.5 Saccharomyces cerevisiae S288C chromosome XII, complete sequence	ITS2_Reverse_Complement	0	....................	GCATCGATGAAGAACGCAGC	613499	613518	-
			NC_001144.5 Saccharomyces cerevisiae S288C chromosome XII, complete sequence	ITS3	0	....................	GCATCGATGAAGAACGCAGC	613499	613518	-	ITS2	419
			NC_001144.5 Saccharomyces cerevisiae S288C chromosome XII, complete sequence	ITS4_Reverse_Complement	0	....................	GCATATCAATAAGCGGAGGA	613899	613918	-
			NC_001144.5 Saccharomyces cerevisiae S288C chromosome XII, complete sequence	NL1	0	........................	GCATATCAATAAGCGGAGGAAAAG	613899	613922	-	LSU	614
			NC_001144.5 Saccharomyces cerevisiae S288C chromosome XII, complete sequence	NL4_Reverse_Complement	0	...................	CCGTCTTGAAACACGGACC	614495	614513	-
			NC_001144.5 Saccharomyces cerevisiae S288C chromosome XII, complete sequence	Euk1a	0	.................	CTGGTTGATCCTGCCAG	620448	620464	-	SSU	559
			NC_001144.5 Saccharomyces cerevisiae S288C chromosome XII, complete sequence	Euk516r_Reverse_Complement	0	................	GGAGGGCAAGTCTGGT	620992	621007	-
			NC_001144.5 Saccharomyces cerevisiae S288C chromosome XII, complete sequence	ITS1F	1	..................C...	CTTGGTCATTTAGAGGAACTAA	622177	622198	-	ITS1	478
			NC_001144.5 Saccharomyces cerevisiae S288C chromosome XII, complete sequence	ITS2_Reverse_Complement	0	....................	GCATCGATGAAGAACGCAGC	622636	622655	-
			NC_001144.5 Saccharomyces cerevisiae S288C chromosome XII, complete sequence	ITS3	0	....................	GCATCGATGAAGAACGCAGC	622636	622655	-	ITS2	419
			NC_001144.5 Saccharomyces cerevisiae S288C chromosome XII, complete sequence	ITS4_Reverse_Complement	0	....................	GCATATCAATAAGCGGAGGA	623036	623055	-
			NC_001144.5 Saccharomyces cerevisiae S288C chromosome XII, complete sequence	NL1	0	........................	GCATATCAATAAGCGGAGGAAAAG	623036	623059	-	LSU	614
			NC_001144.5 Saccharomyces cerevisiae S288C chromosome XII, complete sequence	NL4_Reverse_Complement	0	...................	CCGTCTTGAAACACGGACC	623632	623650	-
			NC_001148.4 Saccharomyces cerevisiae S288C chromosome XVI, complete sequence	Euk516r_Reverse_Complement	2	.A............C.	GAAGGGCAAGTCTGCT	249787	249802	+
Trichophyton mentagrophytes	Genbank	BFBS01.1.fsa_nt	BFBS01000336.1 Trichophyton mentagrophytes TIMM 2789 DNA, Contig587, whole genome shotgun sequence	Euk1a	1	.........T.......	CTGGTTGATTCTGCCAG	15	31	-	SSU	-
			BFBS01000391.1 Trichophyton mentagrophytes TIMM 2789 DNA, Contig683, whole genome shotgun sequence	Euk1a	1	.........T.......	CTGGTTGATTCTGCCAG	23	39	+	SSU	-
			BFBS01000434.1 Trichophyton mentagrophytes TIMM 2789 DNA, Contig759, whole genome shotgun sequence	Euk1a	1	.........T.......	CTGGTTGATTCTGCCAG	27	43	-	SSU	-
			BFBS01000452.1 Trichophyton mentagrophytes TIMM 2789 DNA, Contig790, whole genome shotgun sequence	NL4_Reverse_Complement	1	........G..........	CCGTCTTGGAACACGGACC	36	54	+	LSU	-
			BFBS01000502.1 Trichophyton mentagrophytes TIMM 2789 DNA, Contig887, whole genome shotgun sequence	Euk1a	2	....C....T.......	CTGGCTGATTCTGCCAG	40	56	-
			BFBS01000550.1 Trichophyton mentagrophytes TIMM 2789 DNA, Contig962, whole genome shotgun sequence	Euk516r_Reverse_Complement	0	................	GGAGGGCAAGTCTGGT	14	29	-	SSU	-
			BFBS01000588.1 Trichophyton mentagrophytes TIMM 2789 DNA, Contig1034, whole genome shotgun sequence	Euk516r_Reverse_Complement	0	................	GGAGGGCAAGTCTGGT	19	34	-	SSU	-
			BFBS01000645.1 Trichophyton mentagrophytes TIMM 2789 DNA, Contig1127, whole genome shotgun sequence	NL4_Reverse_Complement	0	...................	CCGTCTTGAAACACGGACC	58	76	+	LSU	-
			BFBS01000758.1 Trichophyton mentagrophytes TIMM 2789 DNA, Contig1305, whole genome shotgun sequence	Euk1a	1	.........T.......	CTGGTTGATTCTGCCAG	24	40	+	SSU	-
			BFBS01000875.1 Trichophyton mentagrophytes TIMM 2789 DNA, Contig1496, whole genome shotgun sequence	Euk1a	1	.........T.......	CTGGTTGATTCTGCCAG	27	43	+	SSU	-
			BFBS01001095.1 Trichophyton mentagrophytes TIMM 2789 DNA, Contig1861, whole genome shotgun sequence	Euk1a	1	.........T.......	CTGGTTGATTCTGCCAG	70	86	-	SSU	-
			BFBS01001105.1 Trichophyton mentagrophytes TIMM 2789 DNA, Contig1882, whole genome shotgun sequence	ITS4_Reverse_Complement	0	....................	GCATATCAATAAGCGGAGGA	2	21	-	ITS2	-
			BFBS01001105.1 Trichophyton mentagrophytes TIMM 2789 DNA, Contig1882, whole genome shotgun sequence	NL1	0	........................	GCATATCAATAAGCGGAGGAAAAG	2	25	-	LSU	-
			BFBS01001161.1 Trichophyton mentagrophytes TIMM 2789 DNA, Contig1982, whole genome shotgun sequence	NL4_Reverse_Complement	0	...................	CCGTCTTGAAACACGGACC	9	27	+	LSU	-
			BFBS01001188.1 Trichophyton mentagrophytes TIMM 2789 DNA, Contig2019, whole genome shotgun sequence	Euk1a	1	.........T.......	CTGGTTGATTCTGCCAG	23	39	-	SSU	-
			BFBS01001206.1 Trichophyton mentagrophytes TIMM 2789 DNA, Contig2055, whole genome shotgun sequence	Euk1a	1	.........T.......	CTGGTTGATTCTGCCAG	22	38	+	SSU	-
			BFBS01001475.1 Trichophyton mentagrophytes TIMM 2789 DNA, Contig2548, whole genome shotgun sequence	Euk516r_Reverse_Complement	1	..........C.....	GGAGGGCAAGCCTGGT	34	49	-	SSU	-
			BFBS01001661.1 Trichophyton mentagrophytes TIMM 2789 DNA, Contig2862, whole genome shotgun sequence	ITS1F	1	..C...................	CTCGGTCATTTAGAGGAAGTAA	66	87	+	ITS1	-
			BFBS01001746.1 Trichophyton mentagrophytes TIMM 2789 DNA, Contig3017, whole genome shotgun sequence	ITS4_Reverse_Complement	0	....................	GCATATCAATAAGCGGAGGA	17	36	+	ITS2	-
			BFBS01001746.1 Trichophyton mentagrophytes TIMM 2789 DNA, Contig3017, whole genome shotgun sequence	NL1	0	........................	GCATATCAATAAGCGGAGGAAAAG	17	40	+	LSU	-
			BFBS01001787.1 Trichophyton mentagrophytes TIMM 2789 DNA, Contig3096, whole genome shotgun sequence	Euk516r_Reverse_Complement	0	................	GGAGGGCAAGTCTGGT	7	22	-	SSU	-
			BFBS01001790.1 Trichophyton mentagrophytes TIMM 2789 DNA, Contig3102, whole genome shotgun sequence	Euk516r_Reverse_Complement	0	................	GGAGGGCAAGTCTGGT	4	19	+	SSU	-
			BFBS01001922.1 Trichophyton mentagrophytes TIMM 2789 DNA, Contig3345, whole genome shotgun sequence	ITS2_Reverse_Complement	0	....................	GCATCGATGAAGAACGCAGC	17	36	+	ITS1	-
			BFBS01001922.1 Trichophyton mentagrophytes TIMM 2789 DNA, Contig3345, whole genome shotgun sequence	ITS3	0	....................	GCATCGATGAAGAACGCAGC	17	36	+	ITS2	-
			BFBS01001941.1 Trichophyton mentagrophytes TIMM 2789 DNA, Contig3377, whole genome shotgun sequence	Euk516r_Reverse_Complement	0	................	GGAGGGCAAGTCTGGT	4	19	-	SSU	-
			BFBS01001942.1 Trichophyton mentagrophytes TIMM 2789 DNA, Contig3378, whole genome shotgun sequence	Euk516r_Reverse_Complement	0	................	GGAGGGCAAGTCTGGT	4	19	-	SSU	-
			BFBS01001995.1 Trichophyton mentagrophytes TIMM 2789 DNA, Contig3459, whole genome shotgun sequence	NL4_Reverse_Complement	0	...................	CCGTCTTGAAACACGGACC	61	79	-	LSU	-
			BFBS01002211.1 Trichophyton mentagrophytes TIMM 2789 DNA, Contig3835, whole genome shotgun sequence	Euk1a	1	.........T.......	CTGGTTGATTCTGCCAG	15	31	-	SSU	-
			BFBS01002759.1 Trichophyton mentagrophytes TIMM 2789 DNA, Contig4801, whole genome shotgun sequence	NL4_Reverse_Complement	0	...................	CCGTCTTGAAACACGGACC	11	29	-	LSU	-
			BFBS01002763.1 Trichophyton mentagrophytes TIMM 2789 DNA, Contig4805, whole genome shotgun sequence	NL4_Reverse_Complement	0	...................	CCGTCTTGAAACACGGACC	55	73	-	LSU	-
			BFBS01002962.1 Trichophyton mentagrophytes TIMM 2789 DNA, Contig5128, whole genome shotgun sequence	Euk516r_Reverse_Complement	0	................	GGAGGGCAAGTCTGGT	3	18	-	SSU	-
			BFBS01003239.1 Trichophyton mentagrophytes TIMM 2789 DNA, Contig5600, whole genome shotgun sequence	ITS4_Reverse_Complement	0	....................	GCATATCAATAAGCGGAGGA	51	70	-	ITS2	-
			BFBS01003239.1 Trichophyton mentagrophytes TIMM 2789 DNA, Contig5600, whole genome shotgun sequence	NL1	0	........................	GCATATCAATAAGCGGAGGAAAAG	51	74	-	LSU	-
			BFBS01003271.1 Trichophyton mentagrophytes TIMM 2789 DNA, Contig5661, whole genome shotgun sequence	Euk516r_Reverse_Complement	0	................	GGAGGGCAAGTCTGGT	11	26	-	SSU	-
			BFBS01003336.1 Trichophyton mentagrophytes TIMM 2789 DNA, Contig5763, whole genome shotgun sequence	Euk516r_Reverse_Complement	0	................	GGAGGGCAAGTCTGGT	8	23	+	SSU	-
			BFBS01003343.1 Trichophyton mentagrophytes TIMM 2789 DNA, Contig5778, whole genome shotgun sequence	ITS2_Reverse_Complement	0	....................	GCATCGATGAAGAACGCAGC	10	29	+	ITS1	-
			BFBS01003343.1 Trichophyton mentagrophytes TIMM 2789 DNA, Contig5778, whole genome shotgun sequence	ITS3	0	....................	GCATCGATGAAGAACGCAGC	10	29	+	ITS2	-
			BFBS01003346.1 Trichophyton mentagrophytes TIMM 2789 DNA, Contig5787, whole genome shotgun sequence	ITS4_Reverse_Complement	0	....................	GCATATCAATAAGCGGAGGA	7	26	+	ITS2	-
			BFBS01003346.1 Trichophyton mentagrophytes TIMM 2789 DNA, Contig5787, whole genome shotgun sequence	NL1	0	........................	GCATATCAATAAGCGGAGGAAAAG	7	30	+	LSU	-
			BFBS01003364.1 Trichophyton mentagrophytes TIMM 2789 DNA, Contig5817, whole genome shotgun sequence	NL4_Reverse_Complement	0	...................	CCGTCTTGAAACACGGACC	6	24	-	LSU	-
			BFBS01003445.1 Trichophyton mentagrophytes TIMM 2789 DNA, Contig5952, whole genome shotgun sequence	NL4_Reverse_Complement	1	.A.................	CAGTCTTGAAACACGGACC	43	61	-	LSU	-
			BFBS01003523.1 Trichophyton mentagrophytes TIMM 2789 DNA, Contig6086, whole genome shotgun sequence	ITS4_Reverse_Complement	0	....................	GCATATCAATAAGCGGAGGA	18	37	+	ITS2	-
			BFBS01003523.1 Trichophyton mentagrophytes TIMM 2789 DNA, Contig6086, whole genome shotgun sequence	NL1	0	........................	GCATATCAATAAGCGGAGGAAAAG	18	41	+	LSU	-
			BFBS01003592.1 Trichophyton mentagrophytes TIMM 2789 DNA, Contig6201, whole genome shotgun sequence	ITS4_Reverse_Complement	0	....................	GCATATCAATAAGCGGAGGA	10	29	+	ITS2	-
			BFBS01003592.1 Trichophyton mentagrophytes TIMM 2789 DNA, Contig6201, whole genome shotgun sequence	NL1	0	........................	GCATATCAATAAGCGGAGGAAAAG	10	33	+	LSU	-
			BFBS01003598.1 Trichophyton mentagrophytes TIMM 2789 DNA, Contig6207, whole genome shotgun sequence	ITS4_Reverse_Complement	0	....................	GCATATCAATAAGCGGAGGA	69	88	+	ITS2	-
			BFBS01003625.1 Trichophyton mentagrophytes TIMM 2789 DNA, Contig6263, whole genome shotgun sequence	Euk516r_Reverse_Complement	0	................	GGAGGGCAAGTCTGGT	18	33	-	SSU	-
			BFBS01003800.1 Trichophyton mentagrophytes TIMM 2789 DNA, Contig6570, whole genome shotgun sequence	Euk516r_Reverse_Complement	0	................	GGAGGGCAAGTCTGGT	3	18	+	SSU	-
			BFBS01003988.1 Trichophyton mentagrophytes TIMM 2789 DNA, Contig6854, whole genome shotgun sequence	NL4_Reverse_Complement	0	...................	CCGTCTTGAAACACGGACC	11	29	-	LSU	-
			BFBS01004059.1 Trichophyton mentagrophytes TIMM 2789 DNA, Contig6964, whole genome shotgun sequence	ITS4_Reverse_Complement	0	....................	GCATATCAATAAGCGGAGGA	0	19	+	ITS2	-
			BFBS01004059.1 Trichophyton mentagrophytes TIMM 2789 DNA, Contig6964, whole genome shotgun sequence	NL1	0	........................	GCATATCAATAAGCGGAGGAAAAG	0	23	+	LSU	-
			BFBS01004075.1 Trichophyton mentagrophytes TIMM 2789 DNA, Contig6987, whole genome shotgun sequence	NL4_Reverse_Complement	0	...................	CCGTCTTGAAACACGGACC	13	31	-	LSU	-
			BFBS01004139.1 Trichophyton mentagrophytes TIMM 2789 DNA, Contig7109, whole genome shotgun sequence	NL4_Reverse_Complement	0	...................	CCGTCTTGAAACACGGACC	4	22	-	LSU	-
			BFBS01004201.1 Trichophyton mentagrophytes TIMM 2789 DNA, Contig7211, whole genome shotgun sequence	Euk1a	1	.........T.......	CTGGTTGATTCTGCCAG	17	33	-	SSU	-
			BFBS01004268.1 Trichophyton mentagrophytes TIMM 2789 DNA, Contig7320, whole genome shotgun sequence	ITS4_Reverse_Complement	0	....................	GCATATCAATAAGCGGAGGA	18	37	+	ITS2	-
			BFBS01004268.1 Trichophyton mentagrophytes TIMM 2789 DNA, Contig7320, whole genome shotgun sequence	NL1	0	........................	GCATATCAATAAGCGGAGGAAAAG	18	41	+	LSU	-
			BFBS01004303.1 Trichophyton mentagrophytes TIMM 2789 DNA, Contig7377, whole genome shotgun sequence	NL4_Reverse_Complement	0	...................	CCGTCTTGAAACACGGACC	4	22	-	LSU	-
			BFBS01004371.1 Trichophyton mentagrophytes TIMM 2789 DNA, Contig7486, whole genome shotgun sequence	Euk516r_Reverse_Complement	1	....A...........	GGAGAGCAAGTCTGGT	40	55	+	SSU	-
			BFBS01004440.1 Trichophyton mentagrophytes TIMM 2789 DNA, Contig7603, whole genome shotgun sequence	ITS1F	1	..C...................	CTCGGTCATTTAGAGGAAGTAA	21	42	-	ITS1	-
			BFBS01004506.1 Trichophyton mentagrophytes TIMM 2789 DNA, Contig7714, whole genome shotgun sequence	Euk1a	1	.........T.......	CTGGTTGATTCTGCCAG	48	64	-	SSU	-
			BFBS01004622.1 Trichophyton mentagrophytes TIMM 2789 DNA, Contig7901, whole genome shotgun sequence	ITS4_Reverse_Complement	0	....................	GCATATCAATAAGCGGAGGA	1	20	+	ITS2	-
			BFBS01004622.1 Trichophyton mentagrophytes TIMM 2789 DNA, Contig7901, whole genome shotgun sequence	NL1	0	........................	GCATATCAATAAGCGGAGGAAAAG	1	24	+	LSU	-
			BFBS01004623.1 Trichophyton mentagrophytes TIMM 2789 DNA, Contig7902, whole genome shotgun sequence	ITS4_Reverse_Complement	0	....................	GCATATCAATAAGCGGAGGA	1	20	+	ITS2	-
			BFBS01004623.1 Trichophyton mentagrophytes TIMM 2789 DNA, Contig7902, whole genome shotgun sequence	NL1	0	........................	GCATATCAATAAGCGGAGGAAAAG	1	24	+	LSU	-
			BFBS01004671.1 Trichophyton mentagrophytes TIMM 2789 DNA, Contig7983, whole genome shotgun sequence	Euk516r_Reverse_Complement	0	................	GGAGGGCAAGTCTGGT	3	18	-	SSU	-
			BFBS01004818.1 Trichophyton mentagrophytes TIMM 2789 DNA, Contig8234, whole genome shotgun sequence	NL4_Reverse_Complement	0	...................	CCGTCTTGAAACACGGACC	19	37	+	LSU	-
			BFBS01004869.1 Trichophyton mentagrophytes TIMM 2789 DNA, Contig8328, whole genome shotgun sequence	ITS4_Reverse_Complement	0	....................	GCATATCAATAAGCGGAGGA	19	38	+	ITS2	-
			BFBS01004869.1 Trichophyton mentagrophytes TIMM 2789 DNA, Contig8328, whole genome shotgun sequence	NL1	0	........................	GCATATCAATAAGCGGAGGAAAAG	19	42	+	LSU	-
			BFBS01004900.1 Trichophyton mentagrophytes TIMM 2789 DNA, Contig8382, whole genome shotgun sequence	ITS1F	1	..C...................	CTCGGTCATTTAGAGGAAGTAA	21	42	-	ITS1	-
			BFBS01004967.1 Trichophyton mentagrophytes TIMM 2789 DNA, Contig8491, whole genome shotgun sequence	NL4_Reverse_Complement	1	.............A.....	CCGTCTTGAAACAAGGACC	31	49	+	LSU	-
			BFBS01005187.1 Trichophyton mentagrophytes TIMM 2789 DNA, Contig8838, whole genome shotgun sequence	Euk516r_Reverse_Complement	1	....T...........	GGAGTGCAAGTCTGGT	5	20	-	SSU	-
			BFBS01005195.1 Trichophyton mentagrophytes TIMM 2789 DNA, Contig8851, whole genome shotgun sequence	NL4_Reverse_Complement	0	...................	CCGTCTTGAAACACGGACC	6	24	-	LSU	-
			BFBS01005242.1 Trichophyton mentagrophytes TIMM 2789 DNA, Contig8938, whole genome shotgun sequence	NL4_Reverse_Complement	0	...................	CCGTCTTGAAACACGGACC	5	23	+	LSU	-
			BFBS01005348.1 Trichophyton mentagrophytes TIMM 2789 DNA, Contig9123, whole genome shotgun sequence	Euk516r_Reverse_Complement	1	..G.............	GGGGGGCAAGTCTGGT	42	57	+	SSU	-
			BFBS01005384.1 Trichophyton mentagrophytes TIMM 2789 DNA, Contig9187, whole genome shotgun sequence	ITS4_Reverse_Complement	0	....................	GCATATCAATAAGCGGAGGA	0	19	+	ITS2	-
			BFBS01005384.1 Trichophyton mentagrophytes TIMM 2789 DNA, Contig9187, whole genome shotgun sequence	NL1	0	........................	GCATATCAATAAGCGGAGGAAAAG	0	23	+	LSU	-
			BFBS01005577.1 Trichophyton mentagrophytes TIMM 2789 DNA, Contig9506, whole genome shotgun sequence	ITS1F	1	..C...................	CTCGGTCATTTAGAGGAAGTAA	20	41	+	ITS1	-
			BFBS01005583.1 Trichophyton mentagrophytes TIMM 2789 DNA, Contig9513, whole genome shotgun sequence	ITS1F	1	..C...................	CTCGGTCATTTAGAGGAAGTAA	25	46	+	ITS1	-
			BFBS01005594.1 Trichophyton mentagrophytes TIMM 2789 DNA, Contig9532, whole genome shotgun sequence	ITS1F	1	..C...................	CTCGGTCATTTAGAGGAAGTAA	4	25	+	ITS1	-
			BFBS01005620.1 Trichophyton mentagrophytes TIMM 2789 DNA, Contig9577, whole genome shotgun sequence	Euk516r_Reverse_Complement	0	................	GGAGGGCAAGTCTGGT	71	86	+	SSU	-
			BFBS01005688.1 Trichophyton mentagrophytes TIMM 2789 DNA, Contig9689, whole genome shotgun sequence	Euk516r_Reverse_Complement	0	................	GGAGGGCAAGTCTGGT	22	37	+	SSU	-
			BFBS01005966.1 Trichophyton mentagrophytes TIMM 2789 DNA, Contig10162, whole genome shotgun sequence	Euk1a	1	.........T.......	CTGGTTGATTCTGCCAG	27	43	-	SSU	-
			BFBS01005972.1 Trichophyton mentagrophytes TIMM 2789 DNA, Contig10173, whole genome shotgun sequence	NL4_Reverse_Complement	0	...................	CCGTCTTGAAACACGGACC	16	34	-	LSU	-
			BFBS01006096.1 Trichophyton mentagrophytes TIMM 2789 DNA, Contig10384, whole genome shotgun sequence	NL4_Reverse_Complement	0	...................	CCGTCTTGAAACACGGACC	9	27	-	LSU	-
			BFBS01006128.1 Trichophyton mentagrophytes TIMM 2789 DNA, Contig10434, whole genome shotgun sequence	NL4_Reverse_Complement	0	...................	CCGTCTTGAAACACGGACC	9	27	-	LSU	-
			BFBS01006157.1 Trichophyton mentagrophytes TIMM 2789 DNA, Contig10480, whole genome shotgun sequence	Euk1a	1	.........T.......	CTGGTTGATTCTGCCAG	14	30	-	SSU	-
			BFBS01006184.1 Trichophyton mentagrophytes TIMM 2789 DNA, Contig10522, whole genome shotgun sequence	ITS1F	1	..C...................	CTCGGTCATTTAGAGGAAGTAA	19	40	+	ITS1	-
			BFBS01006207.1 Trichophyton mentagrophytes TIMM 2789 DNA, Contig10559, whole genome shotgun sequence	Euk516r_Reverse_Complement	0	................	GGAGGGCAAGTCTGGT	20	35	-	SSU	-
			BFBS01006379.1 Trichophyton mentagrophytes TIMM 2789 DNA, Contig10851, whole genome shotgun sequence	NL4_Reverse_Complement	0	...................	CCGTCTTGAAACACGGACC	8	26	+	LSU	-
			BFBS01006552.1 Trichophyton mentagrophytes TIMM 2789 DNA, Contig11156, whole genome shotgun sequence	NL4_Reverse_Complement	0	...................	CCGTCTTGAAACACGGACC	17	35	+	LSU	-
			BFBS01006665.1 Trichophyton mentagrophytes TIMM 2789 DNA, Contig11359, whole genome shotgun sequence	Euk516r_Reverse_Complement	0	................	GGAGGGCAAGTCTGGT	20	35	-	SSU	-
			BFBS01006716.1 Trichophyton mentagrophytes TIMM 2789 DNA, Contig11454, whole genome shotgun sequence	ITS4_Reverse_Complement	0	....................	GCATATCAATAAGCGGAGGA	8	27	-	ITS2	-
			BFBS01006716.1 Trichophyton mentagrophytes TIMM 2789 DNA, Contig11454, whole genome shotgun sequence	NL1	0	........................	GCATATCAATAAGCGGAGGAAAAG	8	31	-	LSU	-
			BFBS01006947.1 Trichophyton mentagrophytes TIMM 2789 DNA, Contig11839, whole genome shotgun sequence	ITS4_Reverse_Complement	0	....................	GCATATCAATAAGCGGAGGA	17	36	+	ITS2	-
			BFBS01006947.1 Trichophyton mentagrophytes TIMM 2789 DNA, Contig11839, whole genome shotgun sequence	NL1	0	........................	GCATATCAATAAGCGGAGGAAAAG	17	40	+	LSU	-
			BFBS01007056.1 Trichophyton mentagrophytes TIMM 2789 DNA, Contig12025, whole genome shotgun sequence	ITS4_Reverse_Complement	0	....................	GCATATCAATAAGCGGAGGA	15	34	+	ITS2	-
			BFBS01007056.1 Trichophyton mentagrophytes TIMM 2789 DNA, Contig12025, whole genome shotgun sequence	NL1	0	........................	GCATATCAATAAGCGGAGGAAAAG	15	38	+	LSU	-
			BFBS01007241.1 Trichophyton mentagrophytes TIMM 2789 DNA, Contig12343, whole genome shotgun sequence	ITS4_Reverse_Complement	0	....................	GCATATCAATAAGCGGAGGA	13	32	+	ITS2	-
			BFBS01007241.1 Trichophyton mentagrophytes TIMM 2789 DNA, Contig12343, whole genome shotgun sequence	NL1	0	........................	GCATATCAATAAGCGGAGGAAAAG	13	36	+	LSU	-
			BFBS01007305.1 Trichophyton mentagrophytes TIMM 2789 DNA, Contig12449, whole genome shotgun sequence	Euk516r_Reverse_Complement	0	................	GGAGGGCAAGTCTGGT	11	26	+	SSU	-
			BFBS01007450.1 Trichophyton mentagrophytes TIMM 2789 DNA, Contig12708, whole genome shotgun sequence	NL4_Reverse_Complement	0	...................	CCGTCTTGAAACACGGACC	25	43	+	LSU	-
			BFBS01007454.1 Trichophyton mentagrophytes TIMM 2789 DNA, Contig12713, whole genome shotgun sequence	NL4_Reverse_Complement	1	................G..	CCGTCTTGAAACACGGGCC	28	46	-	LSU	-
			BFBS01007761.1 Trichophyton mentagrophytes TIMM 2789 DNA, Contig13241, whole genome shotgun sequence	Euk516r_Reverse_Complement	1	........G.......	GGAGGGCAGGTCTGGT	36	51	-	SSU	-
			BFBS01007778.1 Trichophyton mentagrophytes TIMM 2789 DNA, Contig13269, whole genome shotgun sequence	Euk1a	2	...........CT....	CTGGTTGATCCCTCCAG	14156	14172	-
			BFBS01007836.1 Trichophyton mentagrophytes TIMM 2789 DNA, Contig13359, whole genome shotgun sequence	ITS4_Reverse_Complement	0	....................	GCATATCAATAAGCGGAGGA	2	21	+	ITS2	-
			BFBS01007836.1 Trichophyton mentagrophytes TIMM 2789 DNA, Contig13359, whole genome shotgun sequence	NL1	0	........................	GCATATCAATAAGCGGAGGAAAAG	2	25	+	LSU	-
			BFBS01007847.1 Trichophyton mentagrophytes TIMM 2789 DNA, Contig13383, whole genome shotgun sequence	Euk1a	2	.........T......C	CTGGTTGATTCTGCCAC	28	44	+
			BFBS01008032.1 Trichophyton mentagrophytes TIMM 2789 DNA, Contig13700, whole genome shotgun sequence	NL4_Reverse_Complement	0	...................	CCGTCTTGAAACACGGACC	5	23	-	LSU	-
			BFBS01008123.1 Trichophyton mentagrophytes TIMM 2789 DNA, Contig13861, whole genome shotgun sequence	NL4_Reverse_Complement	0	...................	CCGTCTTGAAACACGGACC	2	20	-	LSU	-
			BFBS01008281.1 Trichophyton mentagrophytes TIMM 2789 DNA, Contig14128, whole genome shotgun sequence	NL4_Reverse_Complement	0	...................	CCGTCTTGAAACACGGACC	22	40	-	LSU	-
			BFBS01008355.1 Trichophyton mentagrophytes TIMM 2789 DNA, Contig14249, whole genome shotgun sequence	Euk1a	1	.........T.......	CTGGTTGATTCTGCCAG	17	33	-	SSU	-
			BFBS01008357.1 Trichophyton mentagrophytes TIMM 2789 DNA, Contig14252, whole genome shotgun sequence	Euk1a	1	.........T.......	CTGGTTGATTCTGCCAG	42	58	-	SSU	-
			BFBS01008424.1 Trichophyton mentagrophytes TIMM 2789 DNA, Contig14375, whole genome shotgun sequence	Euk516r_Reverse_Complement	0	................	GGAGGGCAAGTCTGGT	2	17	+	SSU	-
			BFBS01008477.1 Trichophyton mentagrophytes TIMM 2789 DNA, Contig14484, whole genome shotgun sequence	NL4_Reverse_Complement	0	...................	CCGTCTTGAAACACGGACC	2	20	-	LSU	-
			BFBS01008505.1 Trichophyton mentagrophytes TIMM 2789 DNA, Contig14528, whole genome shotgun sequence	NL4_Reverse_Complement	0	...................	CCGTCTTGAAACACGGACC	70	88	-	LSU	-
			BFBS01008652.1 Trichophyton mentagrophytes TIMM 2789 DNA, Contig14764, whole genome shotgun sequence	Euk1a	2	..T......T.......	CTTGTTGATTCTGCCAG	1	17	-
			BFBS01008671.1 Trichophyton mentagrophytes TIMM 2789 DNA, Contig14802, whole genome shotgun sequence	NL4_Reverse_Complement	0	...................	CCGTCTTGAAACACGGACC	27	45	-	LSU	-
			BFBS01008679.1 Trichophyton mentagrophytes TIMM 2789 DNA, Contig14816, whole genome shotgun sequence	NL4_Reverse_Complement	0	...................	CCGTCTTGAAACACGGACC	0	18	-	LSU	-
			BFBS01008737.1 Trichophyton mentagrophytes TIMM 2789 DNA, Contig14911, whole genome shotgun sequence	Euk516r_Reverse_Complement	0	................	GGAGGGCAAGTCTGGT	49	64	-	SSU	-
			BFBS01008829.1 Trichophyton mentagrophytes TIMM 2789 DNA, Contig15072, whole genome shotgun sequence	NL4_Reverse_Complement	0	...................	CCGTCTTGAAACACGGACC	15	33	-	LSU	-
			BFBS01008843.1 Trichophyton mentagrophytes TIMM 2789 DNA, Contig15104, whole genome shotgun sequence	Euk1a	1	.........T.......	CTGGTTGATTCTGCCAG	28	44	+	SSU	-
			BFBS01008979.1 Trichophyton mentagrophytes TIMM 2789 DNA, Contig15326, whole genome shotgun sequence	NL4_Reverse_Complement	0	...................	CCGTCTTGAAACACGGACC	21	39	+	LSU	-
			BFBS01009241.1 Trichophyton mentagrophytes TIMM 2789 DNA, Contig15769, whole genome shotgun sequence	Euk516r_Reverse_Complement	0	................	GGAGGGCAAGTCTGGT	3	18	+	SSU	-
			BFBS01009374.1 Trichophyton mentagrophytes TIMM 2789 DNA, Contig15991, whole genome shotgun sequence	NL4_Reverse_Complement	0	...................	CCGTCTTGAAACACGGACC	19	37	-	LSU	-
			BFBS01009408.1 Trichophyton mentagrophytes TIMM 2789 DNA, Contig16044, whole genome shotgun sequence	NL4_Reverse_Complement	0	...................	CCGTCTTGAAACACGGACC	49	67	+	LSU	-
			BFBS01009486.1 Trichophyton mentagrophytes TIMM 2789 DNA, Contig16169, whole genome shotgun sequence	ITS4_Reverse_Complement	0	....................	GCATATCAATAAGCGGAGGA	18	37	+	ITS2	-
			BFBS01009486.1 Trichophyton mentagrophytes TIMM 2789 DNA, Contig16169, whole genome shotgun sequence	NL1	0	........................	GCATATCAATAAGCGGAGGAAAAG	18	41	+	LSU	-
			BFBS01009694.1 Trichophyton mentagrophytes TIMM 2789 DNA, Contig16510, whole genome shotgun sequence	ITS1F	1	..C...................	CTCGGTCATTTAGAGGAAGTAA	49	70	+	ITS1	-
			BFBS01009704.1 Trichophyton mentagrophytes TIMM 2789 DNA, Contig16527, whole genome shotgun sequence	Euk516r_Reverse_Complement	0	................	GGAGGGCAAGTCTGGT	29	44	-	SSU	-
			BFBS01009750.1 Trichophyton mentagrophytes TIMM 2789 DNA, Contig16591, whole genome shotgun sequence	Euk1a	1	.........T.......	CTGGTTGATTCTGCCAG	3	19	-	SSU	-
			BFBS01009814.1 Trichophyton mentagrophytes TIMM 2789 DNA, Contig16686, whole genome shotgun sequence	Euk1a	1	.........T.......	CTGGTTGATTCTGCCAG	28	44	-	SSU	-
			BFBS01009848.1 Trichophyton mentagrophytes TIMM 2789 DNA, Contig16752, whole genome shotgun sequence	ITS4_Reverse_Complement	0	....................	GCATATCAATAAGCGGAGGA	1	20	+	ITS2	-
			BFBS01009848.1 Trichophyton mentagrophytes TIMM 2789 DNA, Contig16752, whole genome shotgun sequence	NL1	0	........................	GCATATCAATAAGCGGAGGAAAAG	1	24	+	LSU	-
			BFBS01009888.1 Trichophyton mentagrophytes TIMM 2789 DNA, Contig16820, whole genome shotgun sequence	Euk516r_Reverse_Complement	0	................	GGAGGGCAAGTCTGGT	18	33	+	SSU	-
			BFBS01010018.1 Trichophyton mentagrophytes TIMM 2789 DNA, Contig17065, whole genome shotgun sequence	NL4_Reverse_Complement	0	...................	CCGTCTTGAAACACGGACC	19	37	+	LSU	-
			BFBS01010055.1 Trichophyton mentagrophytes TIMM 2789 DNA, Contig17126, whole genome shotgun sequence	NL4_Reverse_Complement	0	...................	CCGTCTTGAAACACGGACC	21	39	-	LSU	-
			BFBS01010094.1 Trichophyton mentagrophytes TIMM 2789 DNA, Contig17184, whole genome shotgun sequence	Euk516r_Reverse_Complement	1	...............C	GGAGGGCAAGTCTGGC	29	44	+	SSU	-
			BFBS01010106.1 Trichophyton mentagrophytes TIMM 2789 DNA, Contig17202, whole genome shotgun sequence	Euk1a	1	.........T.......	CTGGTTGATTCTGCCAG	55	71	-	SSU	-
			BFBS01010140.1 Trichophyton mentagrophytes TIMM 2789 DNA, Contig17256, whole genome shotgun sequence	Euk516r_Reverse_Complement	0	................	GGAGGGCAAGTCTGGT	5	20	-	SSU	-
			BFBS01010584.1 Trichophyton mentagrophytes TIMM 2789 DNA, Contig18034, whole genome shotgun sequence	NL4_Reverse_Complement	0	...................	CCGTCTTGAAACACGGACC	13	31	+	LSU	-
			BFBS01010805.1 Trichophyton mentagrophytes TIMM 2789 DNA, Contig18399, whole genome shotgun sequence	ITS4_Reverse_Complement	0	....................	GCATATCAATAAGCGGAGGA	8	27	+	ITS2	-
			BFBS01010805.1 Trichophyton mentagrophytes TIMM 2789 DNA, Contig18399, whole genome shotgun sequence	NL1	0	........................	GCATATCAATAAGCGGAGGAAAAG	8	31	+	LSU	-
			BFBS01010829.1 Trichophyton mentagrophytes TIMM 2789 DNA, Contig18438, whole genome shotgun sequence	ITS2_Reverse_Complement	0	....................	GCATCGATGAAGAACGCAGC	11	30	-	ITS1	-
			BFBS01010829.1 Trichophyton mentagrophytes TIMM 2789 DNA, Contig18438, whole genome shotgun sequence	ITS3	0	....................	GCATCGATGAAGAACGCAGC	11	30	-	ITS2	-
			BFBS01011141.1 Trichophyton mentagrophytes TIMM 2789 DNA, Contig18980, whole genome shotgun sequence	ITS2_Reverse_Complement	0	....................	GCATCGATGAAGAACGCAGC	11	30	-	ITS1	-
			BFBS01011141.1 Trichophyton mentagrophytes TIMM 2789 DNA, Contig18980, whole genome shotgun sequence	ITS3	0	....................	GCATCGATGAAGAACGCAGC	11	30	-	ITS2	-
			BFBS01011142.1 Trichophyton mentagrophytes TIMM 2789 DNA, Contig18981, whole genome shotgun sequence	ITS2_Reverse_Complement	0	....................	GCATCGATGAAGAACGCAGC	11	30	-	ITS1	-
			BFBS01011142.1 Trichophyton mentagrophytes TIMM 2789 DNA, Contig18981, whole genome shotgun sequence	ITS3	0	....................	GCATCGATGAAGAACGCAGC	11	30	-	ITS2	-
			BFBS01011304.1 Trichophyton mentagrophytes TIMM 2789 DNA, Contig19245, whole genome shotgun sequence	NL4_Reverse_Complement	0	...................	CCGTCTTGAAACACGGACC	52	70	+	LSU	-
			BFBS01011394.1 Trichophyton mentagrophytes TIMM 2789 DNA, Contig19397, whole genome shotgun sequence	ITS2_Reverse_Complement	0	....................	GCATCGATGAAGAACGCAGC	4	23	+	ITS1	-
			BFBS01011394.1 Trichophyton mentagrophytes TIMM 2789 DNA, Contig19397, whole genome shotgun sequence	ITS3	0	....................	GCATCGATGAAGAACGCAGC	4	23	+	ITS2	-
			BFBS01011475.1 Trichophyton mentagrophytes TIMM 2789 DNA, Contig19533, whole genome shotgun sequence	Euk516r_Reverse_Complement	0	................	GGAGGGCAAGTCTGGT	26	41	+	SSU	-
			BFBS01011505.1 Trichophyton mentagrophytes TIMM 2789 DNA, Contig19584, whole genome shotgun sequence	NL4_Reverse_Complement	0	...................	CCGTCTTGAAACACGGACC	62	80	+	LSU	-
			BFBS01011628.1 Trichophyton mentagrophytes TIMM 2789 DNA, Contig19834, whole genome shotgun sequence	NL4_Reverse_Complement	0	...................	CCGTCTTGAAACACGGACC	13	31	+	LSU	-
			BFBS01011644.1 Trichophyton mentagrophytes TIMM 2789 DNA, Contig19866, whole genome shotgun sequence	Euk1a	2	....A....T.......	CTGGATGATTCTGCCAG	40	56	-
			BFBS01011690.1 Trichophyton mentagrophytes TIMM 2789 DNA, Contig19945, whole genome shotgun sequence	Euk1a	2	.........TT......	CTGGTTGATTTTGCCAG	34	50	-
			BFBS01011749.1 Trichophyton mentagrophytes TIMM 2789 DNA, Contig20050, whole genome shotgun sequence	NL4_Reverse_Complement	0	...................	CCGTCTTGAAACACGGACC	8	26	-	LSU	-
			BFBS01011750.1 Trichophyton mentagrophytes TIMM 2789 DNA, Contig20052, whole genome shotgun sequence	NL4_Reverse_Complement	0	...................	CCGTCTTGAAACACGGACC	51	69	-	LSU	-
			BFBS01011799.1 Trichophyton mentagrophytes TIMM 2789 DNA, Contig20131, whole genome shotgun sequence	ITS4_Reverse_Complement	0	....................	GCATATCAATAAGCGGAGGA	8	27	+	ITS2	-
			BFBS01011799.1 Trichophyton mentagrophytes TIMM 2789 DNA, Contig20131, whole genome shotgun sequence	NL1	0	........................	GCATATCAATAAGCGGAGGAAAAG	8	31	+	LSU	-
			BFBS01011903.1 Trichophyton mentagrophytes TIMM 2789 DNA, Contig20299, whole genome shotgun sequence	ITS2_Reverse_Complement	0	....................	GCATCGATGAAGAACGCAGC	12	31	-	ITS1	-
			BFBS01011903.1 Trichophyton mentagrophytes TIMM 2789 DNA, Contig20299, whole genome shotgun sequence	ITS3	0	....................	GCATCGATGAAGAACGCAGC	12	31	-	ITS2	-
			BFBS01011921.1 Trichophyton mentagrophytes TIMM 2789 DNA, Contig20334, whole genome shotgun sequence	Euk1a	2	.........T..T....	CTGGTTGATTCTTCCAG	32	48	-
			BFBS01012072.1 Trichophyton mentagrophytes TIMM 2789 DNA, Contig20593, whole genome shotgun sequence	ITS1F	2	..C.............G.....	CTCGGTCATTTAGAGGGAGTAA	28	49	+
			BFBS01012304.1 Trichophyton mentagrophytes TIMM 2789 DNA, Contig20971, whole genome shotgun sequence	Euk516r_Reverse_Complement	0	................	GGAGGGCAAGTCTGGT	50	65	-	SSU	-
			BFBS01012418.1 Trichophyton mentagrophytes TIMM 2789 DNA, Contig21148, whole genome shotgun sequence	NL4_Reverse_Complement	0	...................	CCGTCTTGAAACACGGACC	61	79	-	LSU	-
			BFBS01012457.1 Trichophyton mentagrophytes TIMM 2789 DNA, Contig21211, whole genome shotgun sequence	Euk1a	2	....G....T.......	CTGGGTGATTCTGCCAG	40	56	+
			BFBS01012537.1 Trichophyton mentagrophytes TIMM 2789 DNA, Contig21367, whole genome shotgun sequence	Euk1a	1	.........T.......	CTGGTTGATTCTGCCAG	22	38	-	SSU	-
			BFBS01012538.1 Trichophyton mentagrophytes TIMM 2789 DNA, Contig21368, whole genome shotgun sequence	Euk1a	1	.........T.......	CTGGTTGATTCTGCCAG	20	36	-	SSU	-
			BFBS01012540.1 Trichophyton mentagrophytes TIMM 2789 DNA, Contig21370, whole genome shotgun sequence	ITS1F	1	..C...................	CTCGGTCATTTAGAGGAAGTAA	52	73	-	ITS1	-
			BFBS01012593.1 Trichophyton mentagrophytes TIMM 2789 DNA, Contig21453, whole genome shotgun sequence	ITS2_Reverse_Complement	0	....................	GCATCGATGAAGAACGCAGC	17	36	-	ITS1	-
			BFBS01012593.1 Trichophyton mentagrophytes TIMM 2789 DNA, Contig21453, whole genome shotgun sequence	ITS3	0	....................	GCATCGATGAAGAACGCAGC	17	36	-	ITS2	-
			BFBS01012613.1 Trichophyton mentagrophytes TIMM 2789 DNA, Contig21487, whole genome shotgun sequence	ITS4_Reverse_Complement	0	....................	GCATATCAATAAGCGGAGGA	13	32	+	ITS2	-
			BFBS01012613.1 Trichophyton mentagrophytes TIMM 2789 DNA, Contig21487, whole genome shotgun sequence	NL1	0	........................	GCATATCAATAAGCGGAGGAAAAG	13	36	+	LSU	-
			BFBS01012626.1 Trichophyton mentagrophytes TIMM 2789 DNA, Contig21507, whole genome shotgun sequence	Euk1a	1	.........T.......	CTGGTTGATTCTGCCAG	15	31	-	SSU	-
			BFBS01012627.1 Trichophyton mentagrophytes TIMM 2789 DNA, Contig21508, whole genome shotgun sequence	Euk1a	1	.........T.......	CTGGTTGATTCTGCCAG	59	75	-	SSU	-
			BFBS01012777.1 Trichophyton mentagrophytes TIMM 2789 DNA, Contig21759, whole genome shotgun sequence	NL4_Reverse_Complement	0	...................	CCGTCTTGAAACACGGACC	12	30	-	LSU	-
			BFBS01012825.1 Trichophyton mentagrophytes TIMM 2789 DNA, Contig21859, whole genome shotgun sequence	ITS4_Reverse_Complement	0	....................	GCATATCAATAAGCGGAGGA	6	25	+	ITS2	-
			BFBS01012825.1 Trichophyton mentagrophytes TIMM 2789 DNA, Contig21859, whole genome shotgun sequence	NL1	0	........................	GCATATCAATAAGCGGAGGAAAAG	6	29	+	LSU	-
			BFBS01013174.1 Trichophyton mentagrophytes TIMM 2789 DNA, Contig22433, whole genome shotgun sequence	NL4_Reverse_Complement	1	...C...............	CCGCCTTGAAACACGGACC	41	59	+	LSU	-
			BFBS01013213.1 Trichophyton mentagrophytes TIMM 2789 DNA, Contig22505, whole genome shotgun sequence	NL4_Reverse_Complement	0	...................	CCGTCTTGAAACACGGACC	55	73	-	LSU	-
			BFBS01013258.1 Trichophyton mentagrophytes TIMM 2789 DNA, Contig22573, whole genome shotgun sequence	ITS2_Reverse_Complement	0	....................	GCATCGATGAAGAACGCAGC	10	29	+	ITS1	-
			BFBS01013258.1 Trichophyton mentagrophytes TIMM 2789 DNA, Contig22573, whole genome shotgun sequence	ITS3	0	....................	GCATCGATGAAGAACGCAGC	10	29	+	ITS2	-
			BFBS01013316.1 Trichophyton mentagrophytes TIMM 2789 DNA, Contig22669, whole genome shotgun sequence	NL4_Reverse_Complement	0	...................	CCGTCTTGAAACACGGACC	66	84	+	LSU	-
			BFBS01013366.1 Trichophyton mentagrophytes TIMM 2789 DNA, Contig22742, whole genome shotgun sequence	ITS2_Reverse_Complement	0	....................	GCATCGATGAAGAACGCAGC	18	37	-	ITS1	-
			BFBS01013366.1 Trichophyton mentagrophytes TIMM 2789 DNA, Contig22742, whole genome shotgun sequence	ITS3	0	....................	GCATCGATGAAGAACGCAGC	18	37	-	ITS2	-
			BFBS01013367.1 Trichophyton mentagrophytes TIMM 2789 DNA, Contig22743, whole genome shotgun sequence	ITS2_Reverse_Complement	0	....................	GCATCGATGAAGAACGCAGC	50	69	-	ITS1	-
			BFBS01013367.1 Trichophyton mentagrophytes TIMM 2789 DNA, Contig22743, whole genome shotgun sequence	ITS3	0	....................	GCATCGATGAAGAACGCAGC	50	69	-	ITS2	-
			BFBS01013470.1 Trichophyton mentagrophytes TIMM 2789 DNA, Contig22917, whole genome shotgun sequence	Euk1a	1	.........T.......	CTGGTTGATTCTGCCAG	17	33	-	SSU	-
			BFBS01013530.1 Trichophyton mentagrophytes TIMM 2789 DNA, Contig23012, whole genome shotgun sequence	NL4_Reverse_Complement	0	...................	CCGTCTTGAAACACGGACC	21	39	-	LSU	-
			BFBS01013579.1 Trichophyton mentagrophytes TIMM 2789 DNA, Contig23097, whole genome shotgun sequence	NL4_Reverse_Complement	0	...................	CCGTCTTGAAACACGGACC	10	28	+	LSU	-
			BFBS01013675.1 Trichophyton mentagrophytes TIMM 2789 DNA, Contig23246, whole genome shotgun sequence	NL4_Reverse_Complement	1	...........A.......	CCGTCTTGAAAAACGGACC	33	51	+	LSU	-
			BFBS01013708.1 Trichophyton mentagrophytes TIMM 2789 DNA, Contig23301, whole genome shotgun sequence	NL4_Reverse_Complement	0	...................	CCGTCTTGAAACACGGACC	70	88	-	LSU	-
			BFBS01013850.1 Trichophyton mentagrophytes TIMM 2789 DNA, Contig23566, whole genome shotgun sequence	ITS4_Reverse_Complement	0	....................	GCATATCAATAAGCGGAGGA	24	43	+	ITS2	-
			BFBS01013850.1 Trichophyton mentagrophytes TIMM 2789 DNA, Contig23566, whole genome shotgun sequence	NL1	0	........................	GCATATCAATAAGCGGAGGAAAAG	24	47	+	LSU	-
			BFBS01013979.1 Trichophyton mentagrophytes TIMM 2789 DNA, Contig23801, whole genome shotgun sequence	Euk1a	1	.........T.......	CTGGTTGATTCTGCCAG	25	41	-	SSU	-
			BFBS01014515.1 Trichophyton mentagrophytes TIMM 2789 DNA, Contig24691, whole genome shotgun sequence	Euk516r_Reverse_Complement	1	...A............	GGAAGGCAAGTCTGGT	41	56	-	SSU	-
			BFBS01014554.1 Trichophyton mentagrophytes TIMM 2789 DNA, Contig24756, whole genome shotgun sequence	NL4_Reverse_Complement	0	...................	CCGTCTTGAAACACGGACC	45	63	+	LSU	-
			BFBS01014570.1 Trichophyton mentagrophytes TIMM 2789 DNA, Contig24778, whole genome shotgun sequence	Euk516r_Reverse_Complement	0	................	GGAGGGCAAGTCTGGT	9	24	+	SSU	-
			BFBS01014578.1 Trichophyton mentagrophytes TIMM 2789 DNA, Contig24792, whole genome shotgun sequence	NL4_Reverse_Complement	0	...................	CCGTCTTGAAACACGGACC	13	31	+	LSU	-
			BFBS01014591.1 Trichophyton mentagrophytes TIMM 2789 DNA, Contig24819, whole genome shotgun sequence	Euk1a	1	.........T.......	CTGGTTGATTCTGCCAG	25	41	-	SSU	-
			BFBS01014677.1 Trichophyton mentagrophytes TIMM 2789 DNA, Contig24940, whole genome shotgun sequence	ITS2_Reverse_Complement	0	....................	GCATCGATGAAGAACGCAGC	4	23	-	ITS1	-
			BFBS01014677.1 Trichophyton mentagrophytes TIMM 2789 DNA, Contig24940, whole genome shotgun sequence	ITS3	0	....................	GCATCGATGAAGAACGCAGC	4	23	-	ITS2	-
			BFBS01014700.1 Trichophyton mentagrophytes TIMM 2789 DNA, Contig24977, whole genome shotgun sequence	Euk516r_Reverse_Complement	0	................	GGAGGGCAAGTCTGGT	12	27	-	SSU	-
			BFBS01014831.1 Trichophyton mentagrophytes TIMM 2789 DNA, Contig25181, whole genome shotgun sequence	Euk516r_Reverse_Complement	0	................	GGAGGGCAAGTCTGGT	9	24	-	SSU	-
			BFBS01014859.1 Trichophyton mentagrophytes TIMM 2789 DNA, Contig25226, whole genome shotgun sequence	NL4_Reverse_Complement	0	...................	CCGTCTTGAAACACGGACC	67	85	+	LSU	-
			BFBS01015004.1 Trichophyton mentagrophytes TIMM 2789 DNA, Contig25483, whole genome shotgun sequence	Euk1a	1	.........T.......	CTGGTTGATTCTGCCAG	50	66	-	SSU	-
			BFBS01015031.1 Trichophyton mentagrophytes TIMM 2789 DNA, Contig25529, whole genome shotgun sequence	Euk516r_Reverse_Complement	0	................	GGAGGGCAAGTCTGGT	8	23	+	SSU	-
			BFBS01015206.1 Trichophyton mentagrophytes TIMM 2789 DNA, Contig25812, whole genome shotgun sequence	Euk516r_Reverse_Complement	0	................	GGAGGGCAAGTCTGGT	8	23	-	SSU	-
			BFBS01015223.1 Trichophyton mentagrophytes TIMM 2789 DNA, Contig25848, whole genome shotgun sequence	Euk516r_Reverse_Complement	0	................	GGAGGGCAAGTCTGGT	8	23	-	SSU	-
			BFBS01015303.1 Trichophyton mentagrophytes TIMM 2789 DNA, Contig25970, whole genome shotgun sequence	Euk516r_Reverse_Complement	0	................	GGAGGGCAAGTCTGGT	18	33	-	SSU	-
			BFBS01015308.1 Trichophyton mentagrophytes TIMM 2789 DNA, Contig25976, whole genome shotgun sequence	NL4_Reverse_Complement	0	...................	CCGTCTTGAAACACGGACC	11	29	-	LSU	-
			BFBS01015415.1 Trichophyton mentagrophytes TIMM 2789 DNA, Contig26152, whole genome shotgun sequence	Euk516r_Reverse_Complement	0	................	GGAGGGCAAGTCTGGT	5	20	-	SSU	-
			BFBS01015416.1 Trichophyton mentagrophytes TIMM 2789 DNA, Contig26153, whole genome shotgun sequence	Euk516r_Reverse_Complement	0	................	GGAGGGCAAGTCTGGT	5	20	-	SSU	-
			BFBS01015493.1 Trichophyton mentagrophytes TIMM 2789 DNA, Contig26269, whole genome shotgun sequence	Euk516r_Reverse_Complement	0	................	GGAGGGCAAGTCTGGT	9	24	-	SSU	-
			BFBS01015642.1 Trichophyton mentagrophytes TIMM 2789 DNA, Contig26514, whole genome shotgun sequence	NL4_Reverse_Complement	0	...................	CCGTCTTGAAACACGGACC	13	31	-	LSU	-
			BFBS01015690.1 Trichophyton mentagrophytes TIMM 2789 DNA, Contig26594, whole genome shotgun sequence	NL4_Reverse_Complement	0	...................	CCGTCTTGAAACACGGACC	10	28	-	LSU	-
			BFBS01015692.1 Trichophyton mentagrophytes TIMM 2789 DNA, Contig26596, whole genome shotgun sequence	Euk516r_Reverse_Complement	0	................	GGAGGGCAAGTCTGGT	2	17	-	SSU	-
			BFBS01015748.1 Trichophyton mentagrophytes TIMM 2789 DNA, Contig26697, whole genome shotgun sequence	NL4_Reverse_Complement	0	...................	CCGTCTTGAAACACGGACC	50	68	-	LSU	-
			BFBS01015794.1 Trichophyton mentagrophytes TIMM 2789 DNA, Contig26990, whole genome shotgun sequence	Euk516r_Reverse_Complement	2	.....T...T......	GGAGGTCAATTCTGGT	5556	5571	+
			BFBS01015798.1 Trichophyton mentagrophytes TIMM 2789 DNA, Contig27023, whole genome shotgun sequence	Euk516r_Reverse_Complement	2	........C.C.....	GGAGGGCACGCCTGGT	15196	15211	-
			BFBS01015813.1 Trichophyton mentagrophytes TIMM 2789 DNA, Contig27173, whole genome shotgun sequence	Euk516r_Reverse_Complement	2	.......G......C.	GGAGGGCGAGTCTGCT	2822	2837	+
			BFBS01015818.1 Trichophyton mentagrophytes TIMM 2789 DNA, Contig27205, whole genome shotgun sequence	Euk516r_Reverse_Complement	2	.........TG.....	GGAGGGCAATGCTGGT	10286	10301	-
			BFBS01015856.1 Trichophyton mentagrophytes TIMM 2789 DNA, Contig27720, whole genome shotgun sequence	Euk1a	2	A.......G........	ATGGTTGAGCCTGCCAG	81928	81944	+
			BFBS01015883.1 Trichophyton mentagrophytes TIMM 2789 DNA, Contig27747, whole genome shotgun sequence	Euk1a	1	........C........	CTGGTTGACCCTGCCAG	23687	23703	+	SSU	-
			BFBS01015920.1 Trichophyton mentagrophytes TIMM 2789 DNA, Contig27786, whole genome shotgun sequence	Euk516r_Reverse_Complement	2	C..........A....	CGAGGGCAAGTATGGT	103113	103128	-
			BFBS01015934.1 Trichophyton mentagrophytes TIMM 2789 DNA, Contig27802, whole genome shotgun sequence	Euk516r_Reverse_Complement	2	.....T....A.....	GGAGGTCAAGACTGGT	90837	90852	+
			BFBS01015934.1 Trichophyton mentagrophytes TIMM 2789 DNA, Contig27802, whole genome shotgun sequence	Euk516r_Reverse_Complement	2	.............TT.	GGAGGGCAAGTCTTTT	101492	101507	+
			BFBS01015951.1 Trichophyton mentagrophytes TIMM 2789 DNA, Contig27819, whole genome shotgun sequence	Euk1a	2	..........T...A..	CTGGTTGATCTTGCAAG	146378	146394	-
			BFBS01015963.1 Trichophyton mentagrophytes TIMM 2789 DNA, Contig27831, whole genome shotgun sequence	Euk516r_Reverse_Complement	2	.......TG.......	GGAGGGCTGGTCTGGT	102381	102396	+
			BFBS01016023.1 Trichophyton mentagrophytes TIMM 2789 DNA, Contig27891, whole genome shotgun sequence	Euk516r_Reverse_Complement	2	..C........T....	GGCGGGCAAGTTTGGT	26382	26397	+
			BFBS01016029.1 Trichophyton mentagrophytes TIMM 2789 DNA, Contig27897, whole genome shotgun sequence	Euk1a	2	T.........A......	TTGGTTGATCATGCCAG	35202	35218	+
			BFBS01016042.1 Trichophyton mentagrophytes TIMM 2789 DNA, Contig27910, whole genome shotgun sequence	Euk516r_Reverse_Complement	2	...T..G.........	GGATGGGAAGTCTGGT	5790	5805	-
			BFBS01016057.1 Trichophyton mentagrophytes TIMM 2789 DNA, Contig27925, whole genome shotgun sequence	Euk1a	2	...T..C..........	CTGTTTCATCCTGCCAG	27837	27853	+
			BFBS01016070.1 Trichophyton mentagrophytes TIMM 2789 DNA, Contig27938, whole genome shotgun sequence	Euk516r_Reverse_Complement	2	...T...........A	GGATGGCAAGTCTGGA	73767	73782	-
			BFBS01016090.1 Trichophyton mentagrophytes TIMM 2789 DNA, Contig27958, whole genome shotgun sequence	ITS2_Reverse_Complement	0	....................	GCATCGATGAAGAACGCAGC	46629	46648	+	ITS1	-
			BFBS01016090.1 Trichophyton mentagrophytes TIMM 2789 DNA, Contig27958, whole genome shotgun sequence	ITS3	0	....................	GCATCGATGAAGAACGCAGC	46629	46648	+	ITS2	-
			BFBS01016237.1 Trichophyton mentagrophytes TIMM 2789 DNA, Contig28109, whole genome shotgun sequence	Euk516r_Reverse_Complement	2	.......T.....T..	GGAGGGCTAGTCTTGT	127834	127849	-
			BFBS01016249.1 Trichophyton mentagrophytes TIMM 2789 DNA, Contig28122, whole genome shotgun sequence	Euk516r_Reverse_Complement	2	..........C...A.	GGAGGGCAAGCCTGAT	18163	18178	-
			BFBS01016256.1 Trichophyton mentagrophytes TIMM 2789 DNA, Contig28130, whole genome shotgun sequence	Euk516r_Reverse_Complement	2	...A.........A..	GGAAGGCAAGTCTAGT	8395	8410	+
			BFBS01016270.1 Trichophyton mentagrophytes TIMM 2789 DNA, Contig28144, whole genome shotgun sequence	Euk516r_Reverse_Complement	2	..C...........T.	GGCGGGCAAGTCTGTT	159	174	-
			BFBS01016328.1 Trichophyton mentagrophytes TIMM 2789 DNA, Contig28204, whole genome shotgun sequence	Euk516r_Reverse_Complement	1	A...............	AGAGGGCAAGTCTGGT	87937	87952	-	SSU	-
			BFBS01016332.1 Trichophyton mentagrophytes TIMM 2789 DNA, Contig28208, whole genome shotgun sequence	Euk516r_Reverse_Complement	2	..........C.G...	GGAGGGCAAGCCGGGT	73590	73605	+
			BFBS01016367.1 Trichophyton mentagrophytes TIMM 2789 DNA, Contig28246, whole genome shotgun sequence	Euk516r_Reverse_Complement	2	...T....C.......	GGATGGCACGTCTGGT	48244	48259	-
			BFBS01016431.1 Trichophyton mentagrophytes TIMM 2789 DNA, Contig28313, whole genome shotgun sequence	Euk516r_Reverse_Complement	2	.......G......C.	GGAGGGCGAGTCTGCT	62156	62171	+
			BFBS01016452.1 Trichophyton mentagrophytes TIMM 2789 DNA, Contig28334, whole genome shotgun sequence	Euk1a	2	.......T..A......	CTGGTTGTTCATGCCAG	21703	21719	+
			BFBS01016464.1 Trichophyton mentagrophytes TIMM 2789 DNA, Contig28346, whole genome shotgun sequence	Euk516r_Reverse_Complement	2	......A....G....	GGAGGGAAAGTGTGGT	53976	53991	+
			BFBS01016476.1 Trichophyton mentagrophytes TIMM 2789 DNA, Contig28358, whole genome shotgun sequence	Euk516r_Reverse_Complement	2	........G..T....	GGAGGGCAGGTTTGGT	120331	120346	-
			BFBS01016490.1 Trichophyton mentagrophytes TIMM 2789 DNA, Contig28372, whole genome shotgun sequence	Euk516r_Reverse_Complement	2	........G.A.....	GGAGGGCAGGACTGGT	44958	44973	-
			BFBS01016503.1 Trichophyton mentagrophytes TIMM 2789 DNA, Contig28385, whole genome shotgun sequence	Euk1a	2	...C.G...........	CTGCTGGATCCTGCCAG	15343	15359	-
			BFBS01016514.1 Trichophyton mentagrophytes TIMM 2789 DNA, Contig28396, whole genome shotgun sequence	Euk516r_Reverse_Complement	2	..........GT....	GGAGGGCAAGGTTGGT	20878	20893	+
			BFBS01016521.1 Trichophyton mentagrophytes TIMM 2789 DNA, Contig28403, whole genome shotgun sequence	Euk1a	2	...A.........T...	CTGATTGATCCTGTCAG	34064	34080	+
			BFBS01016531.1 Trichophyton mentagrophytes TIMM 2789 DNA, Contig28413, whole genome shotgun sequence	Euk516r_Reverse_Complement	2	......G.G.......	GGAGGGGAGGTCTGGT	18711	18726	+
Yarrowia lipolytica	Refseq	GCF_000002525.2_ASM252v1_genomic.fna	NC_006067.1 Yarrowia lipolytica CLIB122 chromosome A complete sequence	Euk516r_Reverse_Complement	2	C.............C.	CGAGGGCAAGTCTGCT	2092127	2092142	+
			NC_006068.1 Yarrowia lipolytica CLIB122 chromosome B complete sequence	Euk516r_Reverse_Complement	2	.......CC.......	GGAGGGCCCGTCTGGT	160893	160908	+
			NC_006068.1 Yarrowia lipolytica CLIB122 chromosome B complete sequence	Euk516r_Reverse_Complement	2	.C..A...........	GCAGAGCAAGTCTGGT	1502029	1502044	-
			NC_006068.1 Yarrowia lipolytica CLIB122 chromosome B complete sequence	Euk516r_Reverse_Complement	2	.....T........C.	GGAGGTCAAGTCTGCT	1665313	1665328	-
			NC_006068.1 Yarrowia lipolytica CLIB122 chromosome B complete sequence	Euk516r_Reverse_Complement	1	..........G.....	GGAGGGCAAGGCTGGT	2690064	2690079	+
			NC_006068.1 Yarrowia lipolytica CLIB122 chromosome B complete sequence	Euk516r_Reverse_Complement	2	.C..A...........	GCAGAGCAAGTCTGGT	2733415	2733430	+
			NC_006069.1 Yarrowia lipolytica CLIB122 chromosome C complete sequence	Euk516r_Reverse_Complement	2	.C...........C..	GCAGGGCAAGTCTCGT	1310548	1310563	+
			NC_006069.1 Yarrowia lipolytica CLIB122 chromosome C complete sequence	Euk516r_Reverse_Complement	2	....A.A.........	GGAGAGAAAGTCTGGT	2847507	2847522	-
			NC_006069.1 Yarrowia lipolytica CLIB122 chromosome C complete sequence	Euk516r_Reverse_Complement	2	............AC..	GGAGGGCAAGTCACGT	2969116	2969131	-
			NC_006070.1 Yarrowia lipolytica CLIB122 chromosome D complete sequence	Euk516r_Reverse_Complement	2	..C........T....	GGCGGGCAAGTTTGGT	2460291	2460306	+
			NC_006071.1 Yarrowia lipolytica CLIB122 chromosome E complete sequence	Euk516r_Reverse_Complement	2	..........G....C	GGAGGGCAAGGCTGGC	737583	737598	+
			NC_006071.1 Yarrowia lipolytica CLIB122 chromosome E complete sequence	Euk516r_Reverse_Complement	2	..TT............	GGTTGGCAAGTCTGGT	754585	754600	+
			NC_006071.1 Yarrowia lipolytica CLIB122 chromosome E complete sequence	Euk516r_Reverse_Complement	1	...............A	GGAGGGCAAGTCTGGA	1105350	1105365	-
			NC_006071.1 Yarrowia lipolytica CLIB122 chromosome E complete sequence	Euk516r_Reverse_Complement	2	T.........A.....	TGAGGGCAAGACTGGT	3694176	3694191	-
			NC_006072.1 Yarrowia lipolytica CLIB122 chromosome F complete sequence	NL4_Reverse_Complement	0	...................	CCGTCTTGAAACACGGACC	713695	713713	-	LSU	-
			NC_006072.1 Yarrowia lipolytica CLIB122 chromosome F complete sequence	Euk516r_Reverse_Complement	1	...............G	GGAGGGCAAGTCTGGG	771028	771043	+
			NC_006072.1 Yarrowia lipolytica CLIB122 chromosome F complete sequence	Euk516r_Reverse_Complement	2	T.............T.	TGAGGGCAAGTCTGTT	864521	864536	+
			NC_006072.1 Yarrowia lipolytica CLIB122 chromosome F complete sequence	Euk516r_Reverse_Complement	2	.........A..G...	GGAGGGCAAATCGGGT	1577090	1577105	-
			NC_006072.1 Yarrowia lipolytica CLIB122 chromosome F complete sequence	Euk516r_Reverse_Complement	2	..G.A...........	GGGGAGCAAGTCTGGT	1881962	1881977	-
			NC_006072.1 Yarrowia lipolytica CLIB122 chromosome F complete sequence	Euk516r_Reverse_Complement	2	......T......T..	GGAGGGTAAGTCTTGT	2408493	2408508	+
			NC_006072.1 Yarrowia lipolytica CLIB122 chromosome F complete sequence	Euk516r_Reverse_Complement	2	.........C.....C	GGAGGGCAACTCTGGC	2731419	2731434	+
			NC_006072.1 Yarrowia lipolytica CLIB122 chromosome F complete sequence	Euk516r_Reverse_Complement	2	...C..G.........	GGACGGGAAGTCTGGT	3117053	3117068	-
	Genbank	GCA_001761485.1_ASM176148v1_genomic.fna	CP017554.1 Yarrowia lipolytica strain CLIB89(W29) chromosome 1B, complete sequence	Euk516r_Reverse_Complement	2	.......CC.......	GGAGGGCCCGTCTGGT	164363	164378	+
			CP017554.1 Yarrowia lipolytica strain CLIB89(W29) chromosome 1B, complete sequence	Euk516r_Reverse_Complement	2	.C..A...........	GCAGAGCAAGTCTGGT	1503226	1503241	-
			CP017554.1 Yarrowia lipolytica strain CLIB89(W29) chromosome 1B, complete sequence	Euk516r_Reverse_Complement	2	.....T........C.	GGAGGTCAAGTCTGCT	1666514	1666529	-
			CP017554.1 Yarrowia lipolytica strain CLIB89(W29) chromosome 1B, complete sequence	Euk516r_Reverse_Complement	1	..........G.....	GGAGGGCAAGGCTGGT	2668590	2668605	+
			CP017554.1 Yarrowia lipolytica strain CLIB89(W29) chromosome 1B, complete sequence	Euk516r_Reverse_Complement	2	.C..A...........	GCAGAGCAAGTCTGGT	2711945	2711960	+
			CP017555.1 Yarrowia lipolytica strain CLIB89(W29) chromosome 1C, complete sequence	Euk516r_Reverse_Complement	2	.C...........C..	GCAGGGCAAGTCTCGT	1331139	1331154	+
			CP017555.1 Yarrowia lipolytica strain CLIB89(W29) chromosome 1C, complete sequence	Euk516r_Reverse_Complement	2	....A.A.........	GGAGAGAAAGTCTGGT	2941721	2941736	-
			CP017555.1 Yarrowia lipolytica strain CLIB89(W29) chromosome 1C, complete sequence	Euk516r_Reverse_Complement	2	............AC..	GGAGGGCAAGTCACGT	3063356	3063371	-
			CP017556.1 Yarrowia lipolytica strain CLIB89(W29) chromosome 1D, complete sequence	Euk516r_Reverse_Complement	2	..C........T....	GGCGGGCAAGTTTGGT	2465199	2465214	+
			CP017557.1 Yarrowia lipolytica strain CLIB89(W29) chromosome 1E, complete sequence	Euk516r_Reverse_Complement	2	..........G....C	GGAGGGCAAGGCTGGC	771153	771168	+
			CP017557.1 Yarrowia lipolytica strain CLIB89(W29) chromosome 1E, complete sequence	Euk516r_Reverse_Complement	2	..TT............	GGTTGGCAAGTCTGGT	788155	788170	+
			CP017557.1 Yarrowia lipolytica strain CLIB89(W29) chromosome 1E, complete sequence	Euk516r_Reverse_Complement	1	...............A	GGAGGGCAAGTCTGGA	1083126	1083141	-
			CP017557.1 Yarrowia lipolytica strain CLIB89(W29) chromosome 1E, complete sequence	Euk516r_Reverse_Complement	2	T.........A.....	TGAGGGCAAGACTGGT	3635044	3635059	-
			CP017558.1 Yarrowia lipolytica strain CLIB89(W29) chromosome 1F, complete sequence	NL4_Reverse_Complement	0	...................	CCGTCTTGAAACACGGACC	714119	714137	-	LSU	-
			CP017558.1 Yarrowia lipolytica strain CLIB89(W29) chromosome 1F, complete sequence	Euk516r_Reverse_Complement	1	...............G	GGAGGGCAAGTCTGGG	771088	771103	+
			CP017558.1 Yarrowia lipolytica strain CLIB89(W29) chromosome 1F, complete sequence	Euk516r_Reverse_Complement	2	T.............T.	TGAGGGCAAGTCTGTT	864621	864636	+
			CP017558.1 Yarrowia lipolytica strain CLIB89(W29) chromosome 1F, complete sequence	Euk516r_Reverse_Complement	2	.........A..G...	GGAGGGCAAATCGGGT	1582184	1582199	-
			CP017558.1 Yarrowia lipolytica strain CLIB89(W29) chromosome 1F, complete sequence	Euk516r_Reverse_Complement	2	..G.A...........	GGGGAGCAAGTCTGGT	1886357	1886372	-
			CP017558.1 Yarrowia lipolytica strain CLIB89(W29) chromosome 1F, complete sequence	Euk516r_Reverse_Complement	2	......T......T..	GGAGGGTAAGTCTTGT	2403019	2403034	+
			CP017558.1 Yarrowia lipolytica strain CLIB89(W29) chromosome 1F, complete sequence	Euk516r_Reverse_Complement	2	.........C.....C	GGAGGGCAACTCTGGC	2725401	2725416	+
			CP017558.1 Yarrowia lipolytica strain CLIB89(W29) chromosome 1F, complete sequence	Euk516r_Reverse_Complement	2	...C..G.........	GGACGGGAAGTCTGGT	3116557	3116572	-
	Genbank	GCA_000590845.2_PO1f_A5_AB_scf_genomic.fna	CM002779.1 Yarrowia lipolytica PO1f chromosome B, whole genome shotgun sequence	Euk516r_Reverse_Complement	1	..........G.....	GGAGGGCAAGGCTGGT	2683658	2683673	+
			CM002779.1 Yarrowia lipolytica PO1f chromosome B, whole genome shotgun sequence	Euk516r_Reverse_Complement	2	.....T........C.	GGAGGTCAAGTCTGCT	1665952	1665967	-
			CM002779.1 Yarrowia lipolytica PO1f chromosome B, whole genome shotgun sequence	Euk516r_Reverse_Complement	2	.C..A...........	GCAGAGCAAGTCTGGT	1502446	1502461	-
			CM002779.1 Yarrowia lipolytica PO1f chromosome B, whole genome shotgun sequence	Euk516r_Reverse_Complement	2	.......CC.......	GGAGGGCCCGTCTGGT	152892	152907	+
			CM002782.1 Yarrowia lipolytica PO1f chromosome E, whole genome shotgun sequence	Euk516r_Reverse_Complement	1	...............A	GGAGGGCAAGTCTGGA	1102950	1102965	-
			CM002782.1 Yarrowia lipolytica PO1f chromosome E, whole genome shotgun sequence	Euk516r_Reverse_Complement	2	T.........A.....	TGAGGGCAAGACTGGT	3694099	3694114	-
			CM002782.1 Yarrowia lipolytica PO1f chromosome E, whole genome shotgun sequence	Euk516r_Reverse_Complement	2	..........G....C	GGAGGGCAAGGCTGGC	717877	717892	+
			CM002782.1 Yarrowia lipolytica PO1f chromosome E, whole genome shotgun sequence	Euk516r_Reverse_Complement	2	..TT............	GGTTGGCAAGTCTGGT	734879	734894	+
			CM002781.1 Yarrowia lipolytica PO1f chromosome D, whole genome shotgun sequence	Euk516r_Reverse_Complement	2	..C........T....	GGCGGGCAAGTTTGGT	2460070	2460085	+
			CM002780.1 Yarrowia lipolytica PO1f chromosome C, whole genome shotgun sequence	Euk516r_Reverse_Complement	2	............AC..	GGAGGGCAAGTCACGT	2979123	2979138	-
			CM002780.1 Yarrowia lipolytica PO1f chromosome C, whole genome shotgun sequence	Euk516r_Reverse_Complement	2	....A.A.........	GGAGAGAAAGTCTGGT	2857702	2857717	-
			CM002780.1 Yarrowia lipolytica PO1f chromosome C, whole genome shotgun sequence	Euk516r_Reverse_Complement	2	.C...........C..	GCAGGGCAAGTCTCGT	1313380	1313395	+
			CM002783.1 Yarrowia lipolytica PO1f chromosome F, whole genome shotgun sequence	NL4_Reverse_Complement	0	...................	CCGTCTTGAAACACGGACC	714252	714270	-	LSU	-
			CM002783.1 Yarrowia lipolytica PO1f chromosome F, whole genome shotgun sequence	Euk516r_Reverse_Complement	1	...............G	GGAGGGCAAGTCTGGG	767794	767809	+
			CM002783.1 Yarrowia lipolytica PO1f chromosome F, whole genome shotgun sequence	Euk516r_Reverse_Complement	2	..G.A...........	GGGGAGCAAGTCTGGT	1883839	1883854	-
			CM002783.1 Yarrowia lipolytica PO1f chromosome F, whole genome shotgun sequence	Euk516r_Reverse_Complement	2	...C..G.........	GGACGGGAAGTCTGGT	3120604	3120619	-
			CM002783.1 Yarrowia lipolytica PO1f chromosome F, whole genome shotgun sequence	Euk516r_Reverse_Complement	2	.........A..G...	GGAGGGCAAATCGGGT	1578779	1578794	-
			CM002783.1 Yarrowia lipolytica PO1f chromosome F, whole genome shotgun sequence	Euk516r_Reverse_Complement	2	T.............T.	TGAGGGCAAGTCTGTT	861277	861292	+
			CM002783.1 Yarrowia lipolytica PO1f chromosome F, whole genome shotgun sequence	Euk516r_Reverse_Complement	2	......T......T..	GGAGGGTAAGTCTTGT	2406889	2406904	+
			CM002783.1 Yarrowia lipolytica PO1f chromosome F, whole genome shotgun sequence	Euk516r_Reverse_Complement	2	.........C.....C	GGAGGGCAACTCTGGC	2729884	2729899	+
	Genbank	GCA_000613145.1_YALI0_genomic.fna	HG934060.1 Yarrowia lipolytica WSH-Z06 complete genome, chromosome YALIOB	Euk516r_Reverse_Complement	1	..........G.....	GGAGGGCAAGGCTGGT	2651232	2651247	+
			HG934060.1 Yarrowia lipolytica WSH-Z06 complete genome, chromosome YALIOB	Euk516r_Reverse_Complement	2	.....T........C.	GGAGGTCAAGTCTGCT	1656385	1656400	-
			HG934060.1 Yarrowia lipolytica WSH-Z06 complete genome, chromosome YALIOB	Euk516r_Reverse_Complement	2	.......CC.......	GGAGGGCCCGTCTGGT	159156	159171	+
			HG934061.1 Yarrowia lipolytica WSH-Z06 complete genome, chromosome YALIOC	Euk516r_Reverse_Complement	2	............AC..	GGAGGGCAAGTCACGT	2891943	2891958	-
			HG934061.1 Yarrowia lipolytica WSH-Z06 complete genome, chromosome YALIOC	Euk516r_Reverse_Complement	2	............AC..	GGAGGGCAAGTCACGT	1518367	1518382	-
			HG934061.1 Yarrowia lipolytica WSH-Z06 complete genome, chromosome YALIOC	Euk516r_Reverse_Complement	2	.C...........C..	GCAGGGCAAGTCTCGT	1293915	1293930	+
			HG934059.1 Yarrowia lipolytica WSH-Z06 complete genome, chromosome YALIOA	Euk516r_Reverse_Complement	2	C.............C.	CGAGGGCAAGTCTGCT	2001752	2001767	+
			HG934062.1 Yarrowia lipolytica WSH-Z06 complete genome, chromosome YALIOD	Euk516r_Reverse_Complement	2	..C........T....	GGCGGGCAAGTTTGGT	2428501	2428516	+
			HG934064.1 Yarrowia lipolytica WSH-Z06 complete genome, chromosome YALIOF	NL4_Reverse_Complement	0	...................	CCGTCTTGAAACACGGACC	708774	708792	-	LSU	-
			HG934064.1 Yarrowia lipolytica WSH-Z06 complete genome, chromosome YALIOF	Euk516r_Reverse_Complement	1	...............G	GGAGGGCAAGTCTGGG	757581	757596	+
			HG934064.1 Yarrowia lipolytica WSH-Z06 complete genome, chromosome YALIOF	Euk516r_Reverse_Complement	2	..G.A...........	GGGGAGCAAGTCTGGT	1874621	1874636	-
			HG934064.1 Yarrowia lipolytica WSH-Z06 complete genome, chromosome YALIOF	Euk516r_Reverse_Complement	2	...C..G.........	GGACGGGAAGTCTGGT	3095553	3095568	-
			HG934064.1 Yarrowia lipolytica WSH-Z06 complete genome, chromosome YALIOF	Euk516r_Reverse_Complement	2	.........A..G...	GGAGGGCAAATCGGGT	1570823	1570838	-
			HG934064.1 Yarrowia lipolytica WSH-Z06 complete genome, chromosome YALIOF	Euk516r_Reverse_Complement	2	T.............T.	TGAGGGCAAGTCTGTT	851013	851028	+
			HG934064.1 Yarrowia lipolytica WSH-Z06 complete genome, chromosome YALIOF	Euk516r_Reverse_Complement	2	......T......T..	GGAGGGTAAGTCTTGT	2379833	2379848	+
			HG934064.1 Yarrowia lipolytica WSH-Z06 complete genome, chromosome YALIOF	Euk516r_Reverse_Complement	2	.........C.....C	GGAGGGCAACTCTGGC	2702030	2702045	+
			HG934063.1 Yarrowia lipolytica WSH-Z06 complete genome, chromosome YALIOE	Euk516r_Reverse_Complement	1	...............A	GGAGGGCAAGTCTGGA	1079084	1079099	-
			HG934063.1 Yarrowia lipolytica WSH-Z06 complete genome, chromosome YALIOE	Euk516r_Reverse_Complement	2	T.........A.....	TGAGGGCAAGACTGGT	3619768	3619783	-
			HG934063.1 Yarrowia lipolytica WSH-Z06 complete genome, chromosome YALIOE	Euk516r_Reverse_Complement	2	..........G....C	GGAGGGCAAGGCTGGC	730040	730055	+
			HG934063.1 Yarrowia lipolytica WSH-Z06 complete genome, chromosome YALIOE	Euk516r_Reverse_Complement	2	..TT............	GGTTGGCAAGTCTGGT	747042	747057	+
	Genbank	GCA_001307795.1_ASM130779v1_genomic.fna	LJBI01000002.1 Yarrowia lipolytica strain W29 chromosome B, whole genome shotgun sequence	Euk516r_Reverse_Complement	2	.......CC.......	GGAGGGCCCGTCTGGT	165796	165811	+
			LJBI01000002.1 Yarrowia lipolytica strain W29 chromosome B, whole genome shotgun sequence	Euk516r_Reverse_Complement	2	.....T........C.	GGAGGTCAAGTCTGCT	1655502	1655517	-
			LJBI01000002.1 Yarrowia lipolytica strain W29 chromosome B, whole genome shotgun sequence	Euk516r_Reverse_Complement	1	..........G.....	GGAGGGCAAGGCTGGT	2684662	2684677	+
			LJBI01000003.1 Yarrowia lipolytica strain W29 chromosome C, whole genome shotgun sequence	Euk516r_Reverse_Complement	2	.C...........C..	GCAGGGCAAGTCTCGT	1308347	1308362	+
			LJBI01000003.1 Yarrowia lipolytica strain W29 chromosome C, whole genome shotgun sequence	Euk516r_Reverse_Complement	2	....A.A.........	GGAGAGAAAGTCTGGT	2924518	2924533	-
			LJBI01000003.1 Yarrowia lipolytica strain W29 chromosome C, whole genome shotgun sequence	Euk516r_Reverse_Complement	2	............AC..	GGAGGGCAAGTCACGT	3046617	3046632	-
			LJBI01000004.1 Yarrowia lipolytica strain W29 chromosome D, whole genome shotgun sequence	Euk516r_Reverse_Complement	2	..C........T....	GGCGGGCAAGTTTGGT	2441959	2441974	+
			LJBI01000005.1 Yarrowia lipolytica strain W29 chromosome E, whole genome shotgun sequence	Euk516r_Reverse_Complement	2	..........G....C	GGAGGGCAAGGCTGGC	829640	829655	+
			LJBI01000005.1 Yarrowia lipolytica strain W29 chromosome E, whole genome shotgun sequence	Euk516r_Reverse_Complement	2	..TT............	GGTTGGCAAGTCTGGT	846720	846735	+
			LJBI01000005.1 Yarrowia lipolytica strain W29 chromosome E, whole genome shotgun sequence	Euk516r_Reverse_Complement	1	...............A	GGAGGGCAAGTCTGGA	1070829	1070844	-
			LJBI01000005.1 Yarrowia lipolytica strain W29 chromosome E, whole genome shotgun sequence	Euk516r_Reverse_Complement	2	T.........A.....	TGAGGGCAAGACTGGT	3426131	3426146	-
			LJBI01000006.1 Yarrowia lipolytica strain W29 chromosome F, whole genome shotgun sequence	Euk516r_Reverse_Complement	1	...............G	GGAGGGCAAGTCTGGG	758000	758015	+
			LJBI01000006.1 Yarrowia lipolytica strain W29 chromosome F, whole genome shotgun sequence	Euk516r_Reverse_Complement	2	T.............T.	TGAGGGCAAGTCTGTT	851776	851791	+
			LJBI01000006.1 Yarrowia lipolytica strain W29 chromosome F, whole genome shotgun sequence	Euk516r_Reverse_Complement	2	.........A..G...	GGAGGGCAAATCGGGT	1488741	1488756	-
			LJBI01000006.1 Yarrowia lipolytica strain W29 chromosome F, whole genome shotgun sequence	Euk516r_Reverse_Complement	2	..G.A...........	GGGGAGCAAGTCTGGT	1793890	1793905	-
			LJBI01000006.1 Yarrowia lipolytica strain W29 chromosome F, whole genome shotgun sequence	Euk516r_Reverse_Complement	2	......T......T..	GGAGGGTAAGTCTTGT	2271400	2271415	+
			LJBI01000006.1 Yarrowia lipolytica strain W29 chromosome F, whole genome shotgun sequence	Euk516r_Reverse_Complement	2	.........C.....C	GGAGGGCAACTCTGGC	2594513	2594528	+
			LJBI01000006.1 Yarrowia lipolytica strain W29 chromosome F, whole genome shotgun sequence	Euk516r_Reverse_Complement	2	...C..G.........	GGACGGGAAGTCTGGT	2904282	2904297	-
			LJBI01000015.1 Yarrowia lipolytica strain W29 contig_479, whole genome shotgun sequence	Euk516r_Reverse_Complement	2	.C..A...........	GCAGAGCAAGTCTGGT	778	793	-
			LJBI01000027.1 Yarrowia lipolytica strain W29 contig_12, whole genome shotgun sequence	Euk1a	0	.................	CTGGTTGATCCTGCCAG	164	180	+	SSU	516
			LJBI01000027.1 Yarrowia lipolytica strain W29 contig_12, whole genome shotgun sequence	Euk516r_Reverse_Complement	0	................	GGAGGGCAAGTCTGGT	665	680	+
			LJBI01000027.1 Yarrowia lipolytica strain W29 contig_12, whole genome shotgun sequence	ITS1F	2	....A.T...............	CTTGATTATTTAGAGGAAGTAA	1776	1797	+	ITS1	175
			LJBI01000027.1 Yarrowia lipolytica strain W29 contig_12, whole genome shotgun sequence	ITS2_Reverse_Complement	1	A...................	ACATCGATGAAGAACGCAGC	1932	1951	+
			LJBI01000027.1 Yarrowia lipolytica strain W29 contig_12, whole genome shotgun sequence	ITS3	1	A...................	ACATCGATGAAGAACGCAGC	1932	1951	+	ITS2	-
	Genbank	GCA_001069125.1_ASM106912v1_genomic.fna	JWFM01000008.1 Yarrowia lipolytica strain 1031_YLIP 13_5312_88478, whole genome shotgun sequence	Euk1a	0	.................	CTGGTTGATCCTGCCAG	161	177	-	SSU	515
			JWFM01000008.1 Yarrowia lipolytica strain 1031_YLIP 13_5312_88478, whole genome shotgun sequence	Euk516r_Reverse_Complement	0	................	GGAGGGCAAGTCTGGT	661	676	-
			JWFM01000008.1 Yarrowia lipolytica strain 1031_YLIP 13_5312_88478, whole genome shotgun sequence	ITS1F	2	....A.T...............	CTTGATTATTTAGAGGAAGTAA	1772	1793	-	ITS1	176
			JWFM01000008.1 Yarrowia lipolytica strain 1031_YLIP 13_5312_88478, whole genome shotgun sequence	ITS2_Reverse_Complement	1	A...................	ACATCGATGAAGAACGCAGC	1929	1948	-
			JWFM01000008.1 Yarrowia lipolytica strain 1031_YLIP 13_5312_88478, whole genome shotgun sequence	ITS3	1	A...................	ACATCGATGAAGAACGCAGC	1929	1948	-	ITS2	239
			JWFM01000008.1 Yarrowia lipolytica strain 1031_YLIP 13_5312_88478, whole genome shotgun sequence	ITS4_Reverse_Complement	0	....................	GCATATCAATAAGCGGAGGA	2149	2168	-
			JWFM01000008.1 Yarrowia lipolytica strain 1031_YLIP 13_5312_88478, whole genome shotgun sequence	NL1	0	........................	GCATATCAATAAGCGGAGGAAAAG	2149	2172	-	LSU	547
			JWFM01000008.1 Yarrowia lipolytica strain 1031_YLIP 13_5312_88478, whole genome shotgun sequence	NL4_Reverse_Complement	0	...................	CCGTCTTGAAACACGGACC	2678	2696	-
Note: Sequences with up to two mismatches are identified. Putative ribosomal cistron regions are highlighted in gray.
